# Supplementary material for: Insulin Resistance-Related Traits and Diabetic Maculopathy: Causal Insights from Mendelian Randomization
Source: Biomedicines. 2026 May 22;14(6):1178. doi: 10.3390/biomedicines14061178 (PMC13295884; doi:10.3390/biomedicines14061178)
Supplement: Supplementary file 1 [file biomedicines-14-01178-s001.zip]

Archive with 2 entries (1 files):
- supplementary Table S1/
- supplementary Table S1/Supplementary file S1.xlsx
