# Supplementary material for: Insulin Resistance-Related Traits and Diabetic Maculopathy: Causal Insights from Mendelian Randomization
Source: Biomedicines. 2026 May 22;14(6):1178. doi: 10.3390/biomedicines14061178 (PMC13295884; doi:10.3390/biomedicines14061178)
Supplement: Supplementary file 1 [file biomedicines-14-01178-s001.zip › supplementary Table S1/Supplementary file S1.xlsx]

## Sheet: Sheet1
	Supplementary Table S1 List of Single Nucleotide Polymorphism used in this MR study as instrumental variables in the single-variable MR analysis
	Exposure	Outcome	SNP	Chr	Position	Nearby Gene	Effect Allele	Other Allele	Beta	SE	P-value	F	MR-PRESSO outlier
	Body mass index	Diabetic maculopathy	rs41279738	1	110082551	GPR61	G	T	0.08747	0.008163	8.70964e-27	114.82
	Body mass index	Diabetic maculopathy	rs2274568	1	110612925	ALX3	A	G	0.01484	0.002624	1.55597e-08	31.9845
	Body mass index	Diabetic maculopathy	rs197374	1	112289983	INKA2-AS1;LOC101928718	T	C	0.02162	0.002659	4.2658e-16	66.1111
	Body mass index	Diabetic maculopathy	rs4845860	1	11324193	MTOR;UBIAD1	G	A	-0.01847	0.002884	1.51356e-10	41.0151
	Body mass index	Diabetic maculopathy	rs17544384	1	115295160	CSDE1	C	T	0.0193	0.003162	1.02802e-09	37.2555
	Body mass index	Diabetic maculopathy	rs61813324	1	156049877	MEX3A	T	C	0.03666	0.003826	9.54993e-22	91.8111
	Body mass index	Diabetic maculopathy	rs1778830	1	156489974	MEF2D;IQGAP3	A	G	0.01562	0.002692	6.51628e-09	33.6676
	Body mass index	Diabetic maculopathy	rs115866895	1	1592638	CDK11B	G	A	-0.03083	0.002952	1.54882e-25	109.072
	Body mass index	Diabetic maculopathy	rs7519945	1	167307677	POU2F1	G	A	-0.01445	0.002586	2.32809e-08	31.2233
	Body mass index	Diabetic maculopathy	rs4920608	1	17319287	ATP13A2	T	C	-0.01833	0.002697	1.07152e-11	46.1916
	Body mass index	Diabetic maculopathy	rs61828641	1	174321997	RABGAP1L	A	G	0.03384	0.004151	3.63078e-16	66.4592
	Body mass index	Diabetic maculopathy	rs539515	1	177889025	LINC01741;CRYZL2P-SEC16B	C	A	0.05979	0.003186	1.47911e-78	352.181
	Body mass index	Diabetic maculopathy	rs815163	1	190294726	BRINP3	C	T	-0.0207	0.002601	1.7378e-15	63.3374
	Body mass index	Diabetic maculopathy	rs4474229	1	195037001	LINC01031;LINC01724	A	G	-0.01869	0.002668	2.51189e-12	49.0735
	Body mass index	Diabetic maculopathy	rs2854108	1	19973920	MICOS10-NBL1;NBL1	G	A	-0.01836	0.003098	3.0761e-09	35.1223
	Body mass index	Diabetic maculopathy	rs2678204	1	201800511	IPO9	G	T	0.03127	0.002726	1.86209e-30	131.584
	Body mass index	Diabetic maculopathy	rs17014332	1	209520450	LINC01696;LINC01698	C	T	0.02329	0.003163	1.77828e-13	54.2176
	Body mass index	Diabetic maculopathy	rs227171	1	210258140	SYT14	G	A	-0.01559	0.002616	2.50035e-09	35.5154
	Body mass index	Diabetic maculopathy	rs11122450	1	230301811	GALNT2	G	T	-0.01492	0.002652	1.8281e-08	31.6512
	Body mass index	Diabetic maculopathy	rs114508011	1	231114420	TTC13	C	A	0.0307	0.004978	7.01455e-10	38.0336
	Body mass index	Diabetic maculopathy	rs721530	1	23396274	KDM1A	T	C	-0.02164	0.003498	6.15177e-10	38.2714
	Body mass index	Diabetic maculopathy	rs10927006	1	243557659	SDCCAG8	C	T	-0.02539	0.003675	4.89779e-12	47.7321
	Body mass index	Diabetic maculopathy	rs4658403	1	243832560	AKT3	T	C	-0.02839	0.003477	3.23594e-16	66.6686
	Body mass index	Diabetic maculopathy	rs1127100	1	32193647	ADGRB2	C	T	0.0193	0.002708	1.02329e-12	50.7946
	Body mass index	Diabetic maculopathy	rs189727255	1	33775350	A3GALT2	A	G	-0.01641	0.002795	4.32514e-09	34.471
	Body mass index	Diabetic maculopathy	rs7551876	1	34590179	CSMD2	G	T	0.01474	0.002624	1.93197e-08	31.5549
	Body mass index	Diabetic maculopathy	rs112566467	1	39562627	MACF1	T	C	0.02693	0.003176	2.29087e-17	71.8972
	Body mass index	Diabetic maculopathy	rs1167311	1	49996959	AGBL4	A	G	-0.02328	0.002789	7.07946e-17	69.6737
	Body mass index	Diabetic maculopathy	rs3766442	1	54724246	SSBP3	C	T	0.01888	0.002749	6.45654e-12	47.1688
	Body mass index	Diabetic maculopathy	rs1013293	1	62570321	PATJ	A	G	-0.02343	0.002616	3.38844e-19	80.2175
	Body mass index	Diabetic maculopathy	rs7519259	1	66434743	PDE4B	A	G	0.01934	0.0026	1.02329e-13	55.3307
	Body mass index	Diabetic maculopathy	rs2568958	1	72765116	NEGR1;LINC01360	A	G	0.02751	0.002633	1.47911e-25	109.164
	Body mass index	Diabetic maculopathy	rs6669189	1	75011358	FPGT-TNNI3K;ERICH3	T	C	0.02254	0.002642	1.44544e-17	72.7851
	Body mass index	Diabetic maculopathy	rs34517439	1	78450517	DNAJB4	A	C	0.04707	0.003966	1.69824e-32	140.858
	Body mass index	Diabetic maculopathy	rs55970472	1	85702696	SYDE2;C1orf52	G	A	0.01895	0.003363	1.7378e-08	31.7515
	Body mass index	Diabetic maculopathy	rs12089815	1	91189933	BARHL2;LINC02609	A	G	-0.01855	0.002602	1e-12	50.8245
	Body mass index	Diabetic maculopathy	rs588660	1	96886604	LINC01787;PTBP2	A	G	0.02281	0.002623	3.46737e-18	75.623
	Body mass index	Diabetic maculopathy	rs12072739	1	98315893	DPYD	G	A	0.02621	0.0031	2.81838e-17	71.4843
	Body mass index	Diabetic maculopathy	rs41310284	10	102447647	HIF1AN;PAX2	A	C	-0.04147	0.004298	5.01187e-22	93.0969
	Body mass index	Diabetic maculopathy	rs10905682	10	10258487	LINC02670;CELF2-DT	T	C	-0.02062	0.003352	7.67361e-10	37.8416
	Body mass index	Diabetic maculopathy	rs10510025	10	118650996	SHTN1	T	C	0.02348	0.003001	5.01187e-15	61.2159
	Body mass index	Diabetic maculopathy	rs11199266	10	122061612	MIR4682;RPL21	G	A	0.01825	0.002695	1.28825e-11	45.8573
	Body mass index	Diabetic maculopathy	rs705145	10	125226178	BUB3;GPR26	A	C	0.01604	0.002719	3.63078e-09	34.8009
	Body mass index	Diabetic maculopathy	rs2289431	10	126727353	CTBP2	A	C	0.01906	0.002755	4.57088e-12	47.8633
	Body mass index	Diabetic maculopathy	rs11245190	10	128538751	C10orf90;DOCK1	G	A	-0.0155	0.002797	2.95801e-08	30.7099
	Body mass index	Diabetic maculopathy	rs75947329	10	131804843	EBF3;C10orf143	G	A	0.05802	0.0102	1.28825e-08	32.356
	Body mass index	Diabetic maculopathy	rs2035806	10	133984916	JAKMIP3	A	G	-0.01802	0.00261	5.01187e-12	47.6682
	Body mass index	Diabetic maculopathy	rs7094644	10	16773864	RSU1	A	G	0.01615	0.002807	8.74984e-09	33.1025
	Body mass index	Diabetic maculopathy	rs73601548	10	18549889	CACNB2	T	C	0.02318	0.004071	1.22744e-08	32.4209
	Body mass index	Diabetic maculopathy	rs76638898	10	21099584	NEBL	A	G	-0.05253	0.00866	1.31522e-09	36.7942
	Body mass index	Diabetic maculopathy	rs11012732	10	21830104	MLLT10	G	A	0.02945	0.002747	7.94328e-27	114.935
	Body mass index	Diabetic maculopathy	rs10903791	10	2569491	LINC02645;LOC101927824	A	G	0.01508	0.002648	1.2331e-08	32.4315	excluded
	Body mass index	Diabetic maculopathy	rs34930419	10	33987329	NRP1;LINC00838	C	T	0.05717	0.007245	3.01995e-15	62.2672
	Body mass index	Diabetic maculopathy	rs4595495	10	53673286	PRKG1	G	A	0.0211	0.002619	7.76247e-16	64.9074
	Body mass index	Diabetic maculopathy	rs7924036	10	65191645	JMJD1C	T	G	-0.01776	0.002583	6.16595e-12	47.2756
	Body mass index	Diabetic maculopathy	rs112921972	10	76054961	ADK	T	C	0.02571	0.003915	5.12861e-11	43.1261
	Body mass index	Diabetic maculopathy	rs17399739	10	87490850	GRID1	G	A	0.03756	0.005081	1.44544e-13	54.6453
	Body mass index	Diabetic maculopathy	rs2450445	10	93038530	PCGF5	A	G	-0.02205	0.002755	1.20226e-15	64.0581
	Body mass index	Diabetic maculopathy	rs1867073	10	99793012	CRTAC1;R3HCC1L	A	G	-0.02495	0.002827	1.09648e-18	77.8914
	Body mass index	Diabetic maculopathy	rs680071	11	103088414	DYNC2H1	C	T	0.02264	0.003984	1.32434e-08	32.2934
	Body mass index	Diabetic maculopathy	rs6484689	11	11143030	ZBED5-AS1;GALNT18	C	T	0.02247	0.003466	8.91251e-11	42.029
	Body mass index	Diabetic maculopathy	rs1048932	11	115044850	CADM1	A	C	-0.01999	0.002622	2.45471e-14	58.1246
	Body mass index	Diabetic maculopathy	rs7925100	11	118941596	VPS11	A	G	0.019	0.00264	6.16595e-13	51.7964
	Body mass index	Diabetic maculopathy	rs35483388	11	122545146	UBASH3B	T	C	0.01855	0.002672	3.80189e-12	48.1964
	Body mass index	Diabetic maculopathy	rs7944782	11	130795698	SNX19;NTM	G	T	0.01446	0.002595	2.54097e-08	31.05
	Body mass index	Diabetic maculopathy	rs10894605	11	132654027	OPCML	G	A	0.01788	0.002618	8.51138e-12	46.644
	Body mass index	Diabetic maculopathy	rs900144	11	13294268	RASSF10;ARNTL	T	C	0.02201	0.002606	2.95121e-17	71.3331
	Body mass index	Diabetic maculopathy	rs2156675	11	133707509	LINC02743;SPATA19	A	G	0.02281	0.00309	1.58489e-13	54.4921
	Body mass index	Diabetic maculopathy	rs111258054	11	134611390	LINC02714	T	C	0.02247	0.003374	2.75423e-11	44.3523
	Body mass index	Diabetic maculopathy	rs12574034	11	212262	RIC8A	C	T	-0.01685	0.002877	4.7863e-09	34.3021
	Body mass index	Diabetic maculopathy	rs11030119	11	27728102	BDNF	A	G	0.03995	0.002796	2.5704e-46	204.155
	Body mass index	Diabetic maculopathy	rs4636654	11	28642653	MIR8068;LINC02546	A	G	-0.01708	0.002649	1.1298e-10	41.573
	Body mass index	Diabetic maculopathy	rs1765133	11	30339400	FSHB;ARL14EP	T	C	-0.02225	0.003077	4.7863e-13	52.2884
	Body mass index	Diabetic maculopathy	rs2862996	11	43653833	MIR129-2;HSD17B12	T	G	-0.03237	0.002794	4.7863e-31	134.225
	Body mass index	Diabetic maculopathy	rs7115013	11	43934592	ALKBH3-AS1	T	C	-0.01656	0.002605	2.07491e-10	40.4115
	Body mass index	Diabetic maculopathy	rs7124681	11	47529947	CELF1	A	C	0.03292	0.002622	3.80189e-36	157.636
	Body mass index	Diabetic maculopathy	rs34292685	11	64049021	BAD	T	C	-0.02603	0.003497	9.77237e-14	55.406
	Body mass index	Diabetic maculopathy	rs2234458	11	65639374	EFEMP2	T	C	-0.02539	0.002683	3.01995e-21	89.5538
	Body mass index	Diabetic maculopathy	rs7117451	11	69501070	LTO1;FGF19	C	T	0.01476	0.002699	4.54988e-08	29.9066
	Body mass index	Diabetic maculopathy	rs1465900	11	76473138	GUCY2EP;TSKU	C	A	-0.02255	0.00319	1.54882e-12	49.9703
	Body mass index	Diabetic maculopathy	rs286511	11	85224799	DLG2	C	T	0.0208	0.003513	3.20627e-09	35.0566
	Body mass index	Diabetic maculopathy	rs10769939	11	8683639	TRIM66;RPL27A	T	C	-0.01831	0.002723	1.77828e-11	45.2149
	Body mass index	Diabetic maculopathy	rs7952102	11	892089	CHID1	C	T	-0.02151	0.002648	4.46684e-16	65.9849
	Body mass index	Diabetic maculopathy	rs61903695	11	89922417	NAALAD2	G	A	0.01908	0.002961	1.15345e-10	41.5222
	Body mass index	Diabetic maculopathy	rs7138383	12	103724090	C12orf42	A	G	-0.0233	0.00297	4.36516e-15	61.5459
	Body mass index	Diabetic maculopathy	rs55938344	12	108310327	LOC728739;WSCD2	C	A	-0.02041	0.003032	1.69824e-11	45.3135
	Body mass index	Diabetic maculopathy	rs10492229	12	110602173	IFT81	T	C	0.02051	0.003034	1.38038e-11	45.6983
	Body mass index	Diabetic maculopathy	rs75412871	12	121709430	CAMKK2	T	C	-0.03769	0.0058	8.12831e-11	42.2276
	Body mass index	Diabetic maculopathy	rs147730268	12	123024476	KNTC1	T	G	-0.03758	0.004657	7.07946e-16	65.118
	Body mass index	Diabetic maculopathy	rs12316080	12	124438217	CCDC92	T	C	0.01546	0.002733	1.53815e-08	31.9992
	Body mass index	Diabetic maculopathy	rs200674450	12	132161207	LINC02414;SFSWAP	A	G	-0.0438	0.007898	2.92415e-08	30.7549
	Body mass index	Diabetic maculopathy	rs77927866	12	133487774	LOC101928530;ZNF605	A	G	0.01837	0.002797	5.12861e-11	43.1354
	Body mass index	Diabetic maculopathy	rs7966054	12	14551025	ATF7IP	C	T	0.01588	0.002603	1.05925e-09	37.218
	Body mass index	Diabetic maculopathy	rs765125	12	2156207	DCP1B;CACNA1C-IT2	C	T	0.01561	0.002639	3.34195e-09	34.9886
	Body mass index	Diabetic maculopathy	rs73081308	12	21678540	SPX	C	A	0.03031	0.005466	2.93089e-08	30.7491
	Body mass index	Diabetic maculopathy	rs11608710	12	23753927	SOX5	G	T	0.03569	0.005437	5.24807e-11	43.0898
	Body mass index	Diabetic maculopathy	rs10771041	12	24058135	SOX5	T	C	0.03064	0.004066	4.89779e-14	56.7862
	Body mass index	Diabetic maculopathy	rs1841025	12	41846272	PDZRN4	C	T	0.01725	0.002588	2.63027e-11	44.4273
	Body mass index	Diabetic maculopathy	rs7132908	12	50263148	FAIM2	A	G	0.03428	0.002657	4.46684e-38	166.456
	Body mass index	Diabetic maculopathy	rs2292238	12	56493822	ERBB3	C	A	-0.01907	0.00263	4.16869e-13	52.5763	excluded
	Body mass index	Diabetic maculopathy	rs4267103	12	60966740	SLC16A7;TAFA2	C	T	0.02023	0.003326	1.19674e-09	36.9954
	Body mass index	Diabetic maculopathy	rs10160914	12	68112229	LINC02421	T	C	-0.01587	0.002686	3.43558e-09	34.9094
	Body mass index	Diabetic maculopathy	rs479971	12	69672471	CPSF6;LYZ	G	A	-0.01907	0.002894	4.46684e-11	43.4215
	Body mass index	Diabetic maculopathy	rs1865155	12	82429592	LINC02426;CCDC59	T	C	0.01619	0.002821	9.66051e-09	32.9373
	Body mass index	Diabetic maculopathy	rs704078	12	89744246	DUSP6	G	T	0.03325	0.004068	3.01995e-16	66.8069
	Body mass index	Diabetic maculopathy	rs10777191	12	90135697	ATP2B1-AS1;LINC02399	C	A	0.01863	0.002884	1.04954e-10	41.7287
	Body mass index	Diabetic maculopathy	rs55726687	12	991306	WNK1	A	G	0.03015	0.003162	1.47911e-21	90.9182
	Body mass index	Diabetic maculopathy	rs525101	13	111969728	TEX29	C	T	0.01861	0.002676	3.54813e-12	48.3638
	Body mass index	Diabetic maculopathy	rs9515446	13	112217108	TEX29;LINC02337	G	A	0.0201	0.002595	9.54993e-15	59.9953
	Body mass index	Diabetic maculopathy	rs1218822	13	28011963	MTIF3	A	G	0.02319	0.002731	2.04174e-17	72.1038
	Body mass index	Diabetic maculopathy	rs1933440	13	28676971	FLT3;PAN3-AS1	C	A	0.02181	0.003534	6.74528e-10	38.0871
	Body mass index	Diabetic maculopathy	rs1928496	13	31012904	UBE2L5;HMGB1	T	C	0.02341	0.002951	2.13796e-15	62.931
	Body mass index	Diabetic maculopathy	rs56399737	13	33381721	PDS5B;LINC00423	T	C	-0.02037	0.002603	5.01187e-15	61.2398
	Body mass index	Diabetic maculopathy	rs9594704	13	42780398	DGKH	C	T	-0.01575	0.002873	4.2658e-08	30.0531
	Body mass index	Diabetic maculopathy	rs61950323	13	54070046	LINC01065;LINC00558	T	C	0.03399	0.005556	9.48418e-10	37.4264
	Body mass index	Diabetic maculopathy	rs6561766	13	54691484	LINC00558;LINC00458	G	A	-0.02824	0.00405	3.0903e-12	48.6205
	Body mass index	Diabetic maculopathy	rs9317002	13	59175727	LINC00374;DIAPH3	A	C	0.02232	0.0026	9.12011e-18	73.6956
	Body mass index	Diabetic maculopathy	rs9540493	13	66205704	LINC00355;LINC01052	G	A	-0.01829	0.002604	2.13796e-12	49.3339
	Body mass index	Diabetic maculopathy	rs12870096	13	66714450	MIR548X2;MIR4704	G	T	0.01455	0.002625	2.93765e-08	30.7233
	Body mass index	Diabetic maculopathy	rs1441264	13	79580919	LINC00331;RBM26	A	G	0.0227	0.002683	2.5704e-17	71.5831
	Body mass index	Diabetic maculopathy	rs116394958	13	86477072	SLITRK6;LINC00430	T	C	0.01849	0.002895	1.70608e-10	40.7922
	Body mass index	Diabetic maculopathy	rs55911231	13	96983940	HS6ST3	T	C	0.01924	0.002626	2.29087e-13	53.681
	Body mass index	Diabetic maculopathy	rs9584870	13	99245866	STK24-AS1;SLC15A1	C	T	-0.01931	0.002727	1.41254e-12	50.1411
	Body mass index	Diabetic maculopathy	rs12881629	14	101146413	LINC00523;DLK1	G	A	0.03342	0.004697	1.12202e-12	50.6258
	Body mass index	Diabetic maculopathy	rs61992671	14	101531854	MIR412	G	A	-0.02046	0.002698	3.38844e-14	57.5079
	Body mass index	Diabetic maculopathy	rs3803286	14	103246470	TRAF3	G	A	-0.02349	0.002736	9.12011e-18	73.7113
	Body mass index	Diabetic maculopathy	rs3212038	14	104178186	XRCC3	G	A	0.01746	0.002751	2.1727e-10	40.2817
	Body mass index	Diabetic maculopathy	rs1569979	14	29681294	LINC01551;PRKD1	A	G	0.02952	0.003074	7.58578e-22	92.22
	Body mass index	Diabetic maculopathy	rs57956689	14	30470962	PRKD1;G2E3-AS1	G	T	0.0423	0.006653	2.04174e-10	40.4246
	Body mass index	Diabetic maculopathy	rs17522122	14	33302882	AKAP6	T	G	0.02147	0.002595	1.31826e-16	68.4525
	Body mass index	Diabetic maculopathy	rs12885458	14	47303114	RPL10L;MDGA2	G	T	-0.01924	0.002586	9.77237e-14	55.3545
	Body mass index	Diabetic maculopathy	rs217672	14	62361021	SYT16	C	A	0.02182	0.002906	6.0256e-14	56.3791
	Body mass index	Diabetic maculopathy	rs1954570	14	62889034	LINC00644;KCNH5	G	A	-0.01826	0.003267	2.29615e-08	31.2394
	Body mass index	Diabetic maculopathy	rs2906132	14	73150202	DPF3	T	C	0.01715	0.002609	4.89779e-11	43.2096
	Body mass index	Diabetic maculopathy	rs4903069	14	73303657	DPF3	C	A	-0.01708	0.002666	1.46555e-10	41.0445
	Body mass index	Diabetic maculopathy	rs8008910	14	79944099	NRXN3	A	G	0.03373	0.003105	1.69824e-27	118.007
	Body mass index	Diabetic maculopathy	rs113624107	14	88326386	LINC02330;GALC	A	G	0.01815	0.003081	3.82825e-09	34.7032
	Body mass index	Diabetic maculopathy	rs1951456	14	91512340	RPS6KA5	C	T	0.02252	0.002872	4.46684e-15	61.4848
	Body mass index	Diabetic maculopathy	rs6575340	14	94023972	UNC79	A	G	0.02639	0.002691	1.04713e-22	96.1726
	Body mass index	Diabetic maculopathy	rs17647963	15	27299725	GABRG3	A	G	0.01876	0.003312	1.46893e-08	32.0837
	Body mass index	Diabetic maculopathy	rs898253	15	29852637	FAM189A1	G	A	-0.02211	0.004019	3.76704e-08	30.2651
	Body mass index	Diabetic maculopathy	rs111660908	15	35826369	DPH6	A	G	-0.02434	0.00361	1.54882e-11	45.4597
	Body mass index	Diabetic maculopathy	rs7183417	15	46586088	LOC105370802;SEMA6D	T	C	0.0178	0.002608	8.70964e-12	46.5827
	Body mass index	Diabetic maculopathy	rs76520838	15	47916618	SEMA6D	T	C	0.04054	0.007284	2.61216e-08	30.9762
	Body mass index	Diabetic maculopathy	rs117632017	15	52260107	LEO1	A	G	0.04858	0.00691	2.04174e-12	49.4264
	Body mass index	Diabetic maculopathy	rs184638	15	60911462	RORA-AS1	A	G	0.0167	0.002619	1.78238e-10	40.6595
	Body mass index	Diabetic maculopathy	rs72749744	15	62291924	VPS13C	A	G	-0.06208	0.009642	1.20504e-10	41.4543
	Body mass index	Diabetic maculopathy	rs28587941	15	68122509	SKOR1	C	T	-0.03831	0.003094	3.38844e-35	153.315
	Body mass index	Diabetic maculopathy	rs140159717	15	73765586	REC114	T	C	-0.03034	0.004819	3.05492e-10	39.6385
	Body mass index	Diabetic maculopathy	rs35364449	15	74278126	STOML1	T	C	0.031	0.004125	5.62341e-14	56.4775
	Body mass index	Diabetic maculopathy	rs62007782	15	78029797	LINGO1	A	G	-0.02229	0.002919	2.29087e-14	58.3112
	Body mass index	Diabetic maculopathy	rs57488047	15	79403002	RASGRF1;ANKRD34C-AS1	C	T	-0.01793	0.002604	5.7544e-12	47.4109
	Body mass index	Diabetic maculopathy	rs7498044	15	92573639	SLCO3A1	A	G	-0.02497	0.003154	2.39883e-15	62.6778
	Body mass index	Diabetic maculopathy	rs2199721	15	95263784	MCTP2;LOC440311	C	T	-0.02083	0.002793	8.70964e-14	55.6207
	Body mass index	Diabetic maculopathy	rs62025672	15	99525484	PGPEP1L	A	G	-0.01784	0.002704	4.16869e-11	43.5288
	Body mass index	Diabetic maculopathy	rs9926784	16	19941968	GPRC5B;GPR139	C	T	-0.0244	0.003338	2.63027e-13	53.4327
	Body mass index	Diabetic maculopathy	rs7206159	16	24562458	RBBP6	C	T	-0.01723	0.002585	2.69153e-11	44.4273
	Body mass index	Diabetic maculopathy	rs35154326	16	24862414	SLC5A11	G	A	-0.01872	0.002919	1.41254e-10	41.1286
	Body mass index	Diabetic maculopathy	rs34799624	16	27998968	GSG1L	A	C	0.01851	0.003323	2.55859e-08	31.0279
	Body mass index	Diabetic maculopathy	rs56186137	16	28825953	NPIPB9;ATXN2L	G	A	0.02987	0.00263	6.76083e-30	128.991
	Body mass index	Diabetic maculopathy	rs3814883	16	29994922	TAOK2	T	C	0.02735	0.002592	4.89779e-26	111.338
	Body mass index	Diabetic maculopathy	rs758747	16	3627358	NLRC3	T	C	0.01678	0.00291	8.14704e-09	33.2505
	Body mass index	Diabetic maculopathy	rs879620	16	4015729	ADCY9	T	C	0.03161	0.002661	1.51356e-32	141.11
	Body mass index	Diabetic maculopathy	rs7201895	16	407723	AXIN1;MRPL28	A	G	-0.02048	0.002714	4.46684e-14	56.943
	Body mass index	Diabetic maculopathy	rs146221893	16	4766064	ANKS3	G	A	0.06004	0.009626	4.45656e-10	38.9036
	Body mass index	Diabetic maculopathy	rs4784224	16	52580247	TOX3	A	C	0.01439	0.002588	2.65461e-08	30.9167
	Body mass index	Diabetic maculopathy	rs28429148	16	53798319	FTO	A	G	0.09014	0.002642	1e-200	1164.04
	Body mass index	Diabetic maculopathy	rs2962082	16	62816628	CDH8;NONE	A	G	-0.0154	0.002588	2.67301e-09	35.4089
	Body mass index	Diabetic maculopathy	rs3759982	16	69140747	HAS3	C	T	0.02368	0.003884	1.08643e-09	37.1711
	Body mass index	Diabetic maculopathy	rs862320	16	69651866	NFAT5	T	C	-0.02747	0.002629	1.51356e-25	109.178
	Body mass index	Diabetic maculopathy	rs756717	16	72996162	ZFHX3	A	G	-0.01816	0.002668	9.77237e-12	46.3298
	Body mass index	Diabetic maculopathy	rs862227	16	73602926	LINC01568;LOC101928035	G	A	-0.01586	0.002586	8.62979e-10	37.614
	Body mass index	Diabetic maculopathy	rs1121752	16	82464327	MPHOSPH6;CDH13	G	A	-0.01619	0.002715	2.49459e-09	35.5594
	Body mass index	Diabetic maculopathy	rs56169792	16	90119447	URAHP;PRDM7	A	G	-0.04206	0.006768	5.14044e-10	38.6205
	Body mass index	Diabetic maculopathy	rs7499441	16	9411031	C16orf72;LINC02177	G	T	0.01624	0.002619	5.61048e-10	38.4504
	Body mass index	Diabetic maculopathy	rs4516268	17	1846831	RTN4RL1	A	C	-0.02765	0.003269	2.69153e-17	71.5419
	Body mass index	Diabetic maculopathy	rs8078135	17	21268583	MAP2K3;KCNJ12	T	C	-0.01766	0.002592	9.77237e-12	46.4207
	Body mass index	Diabetic maculopathy	rs74252325	17	2546340	PAFAH1B1	T	C	0.01706	0.003087	3.2434e-08	30.5411
	Body mass index	Diabetic maculopathy	rs1017529	17	27912415	GIT1	A	C	0.02005	0.003445	5.90201e-09	33.8727
	Body mass index	Diabetic maculopathy	rs73982435	17	31473455	ASIC2	T	C	-0.02029	0.003141	1.03514e-10	41.7281
	Body mass index	Diabetic maculopathy	rs2306593	17	34866546	MYO19	T	C	-0.01671	0.002587	1.05196e-10	41.7215
	Body mass index	Diabetic maculopathy	rs9901595	17	42305699	UBTF;SLC4A1	A	G	0.01704	0.002727	4.16869e-10	39.0453
	Body mass index	Diabetic maculopathy	rs113866544	17	46270606	SKAP1	C	T	0.04596	0.005143	4.0738e-19	79.8596
	Body mass index	Diabetic maculopathy	rs12951046	17	47100349	IGF2BP1	C	T	0.02219	0.003579	5.62341e-10	38.4407
	Body mass index	Diabetic maculopathy	rs4794536	17	52925309	KIF2B;TOM1L1	A	C	0.02434	0.003461	2.04174e-12	49.4582
	Body mass index	Diabetic maculopathy	rs2908826	17	55548917	MSI2	G	A	-0.02045	0.003329	7.99834e-10	37.7363
	Body mass index	Diabetic maculopathy	rs7218014	17	65832016	BPTF	C	T	0.0283	0.003252	3.31131e-18	75.7307
	Body mass index	Diabetic maculopathy	rs35537311	17	71126150	SLC39A11;SSTR2	T	C	-0.01486	0.002651	2.09894e-08	31.4209
	Body mass index	Diabetic maculopathy	rs78378222	17	7571752	TP53	G	T	0.07387	0.0118	3.78443e-10	39.1897
	Body mass index	Diabetic maculopathy	rs11150745	17	78757626	RPTOR	G	A	-0.02456	0.002773	8.31764e-19	78.4435
	Body mass index	Diabetic maculopathy	rs3935190	17	79084367	BAIAP2	A	G	-0.01823	0.002604	2.5704e-12	49.0108
	Body mass index	Diabetic maculopathy	rs4969472	17	79976425	CENPX	A	G	-0.01436	0.002618	4.14e-08	30.0864
	Body mass index	Diabetic maculopathy	rs1941681	18	13197175	CEP192;LDLRAD4	T	C	-0.02172	0.003342	8.12831e-11	42.2383
	Body mass index	Diabetic maculopathy	rs9955276	18	1839339	LINC00470;METTL4	T	C	0.02616	0.003686	1.25893e-12	50.3692
	Body mass index	Diabetic maculopathy	rs1788808	18	21090023	RMC1	G	A	-0.02799	0.002586	2.69153e-27	117.152
	Body mass index	Diabetic maculopathy	rs8099193	18	22470896	LOC105372028;LINC01894	G	A	0.01775	0.002714	6.16595e-11	42.7737
	Body mass index	Diabetic maculopathy	rs9948776	18	2663235	SMCHD1	A	G	-0.01843	0.003103	2.83792e-09	35.2766
	Body mass index	Diabetic maculopathy	rs12958459	18	39915112	LINC00907	A	G	0.01669	0.002782	1.99526e-09	35.9914
	Body mass index	Diabetic maculopathy	rs1834144	18	40744790	RIT2;SYT4	A	C	-0.01836	0.002675	6.60693e-12	47.1083
	Body mass index	Diabetic maculopathy	rs784257	18	53397199	TCF4;LINC01415	C	T	0.02296	0.003324	4.89779e-12	47.7114
	Body mass index	Diabetic maculopathy	rs538656	18	57850422	PMAIP1;MC4R	T	G	0.06912	0.003046	5.01187e-114	514.929
	Body mass index	Diabetic maculopathy	rs57636386	18	58048295	MC4R;CDH20	C	T	-0.04213	0.004678	2.13796e-19	81.1078
	Body mass index	Diabetic maculopathy	rs12956148	18	63429049	CDH7	A	C	0.01883	0.002893	7.58578e-11	42.3647
	Body mass index	Diabetic maculopathy	rs11150911	18	73498528	LINC01898;LOC339298	C	A	-0.01638	0.002898	1.58125e-08	31.9471
	Body mass index	Diabetic maculopathy	rs55714539	19	18207397	IL12RB1	C	A	0.02432	0.002738	6.76083e-19	78.897
	Body mass index	Diabetic maculopathy	rs66978877	19	18455657	PGPEP1	C	T	-0.0235	0.002922	8.91251e-16	64.6808
	Body mass index	Diabetic maculopathy	rs4806814	19	1860147	KLF16	A	G	-0.02821	0.003589	3.89045e-15	61.7816
	Body mass index	Diabetic maculopathy	rs8112818	19	18812785	CRTC1	G	A	-0.02495	0.002639	3.16228e-21	89.3845
	Body mass index	Diabetic maculopathy	rs892023	19	19663850	CILP2;PBX4	G	A	0.01581	0.002655	2.5704e-09	35.4597
	Body mass index	Diabetic maculopathy	rs78147107	19	2222890	DOT1L	C	A	0.03141	0.004853	9.54993e-11	41.8905
	Body mass index	Diabetic maculopathy	rs62104483	19	30300017	C19orf12;CCNE1	A	G	0.02623	0.00275	1.44544e-21	90.9769
	Body mass index	Diabetic maculopathy	rs7259325	19	30610400	URI1;ZNF536	G	A	0.01602	0.002586	5.83445e-10	38.3767
	Body mass index	Diabetic maculopathy	rs11084553	19	31019780	ZNF536	G	A	-0.0275	0.003554	1.02329e-14	59.8729
	Body mass index	Diabetic maculopathy	rs188955288	19	4067314	ZBTB7A	T	C	-0.02731	0.003331	2.45471e-16	67.2193
	Body mass index	Diabetic maculopathy	rs150966173	19	45421204	APOC1	T	C	-0.04859	0.007847	5.95662e-10	38.343
	Body mass index	Diabetic maculopathy	rs190712692	19	45425178	APOC1;APOC1P1	A	G	0.03382	0.005917	1.09144e-08	32.6696
	Body mass index	Diabetic maculopathy	rs78784145	19	46207586	QPCTL	A	G	-0.04556	0.006048	5.01187e-14	56.7471
	Body mass index	Diabetic maculopathy	rs3810291	19	47569003	ZC3H4	A	G	0.0394	0.002758	2.75423e-46	204.082
	Body mass index	Diabetic maculopathy	rs6707827	2	100123030	REV1;AFF3	G	A	0.01642	0.002844	7.74462e-09	33.334
	Body mass index	Diabetic maculopathy	rs11691869	2	100805996	AFF3;LINC01104	A	C	-0.02635	0.00269	1.1749e-22	95.9526
	Body mass index	Diabetic maculopathy	rs6707445	2	104420858	LINC01935;LOC100287010	A	G	0.02124	0.002605	3.54813e-16	66.4804
	Body mass index	Diabetic maculopathy	rs4851716	2	105432142	PANTR1	A	C	0.02077	0.002713	1.90546e-14	58.6102
	Body mass index	Diabetic maculopathy	rs6730142	2	128442014	LIMS2;WDR33	T	C	-0.01752	0.003044	8.74984e-09	33.1268
	Body mass index	Diabetic maculopathy	rs72781574	2	12851031	MIR3681HG;TRIB2	G	A	0.02625	0.004134	2.15774e-10	40.3197
	Body mass index	Diabetic maculopathy	rs13033310	2	133523605	NCKAP5	A	G	0.01803	0.002989	1.64059e-09	36.3864
	Body mass index	Diabetic maculopathy	rs62161461	2	137522814	THSD7B	T	G	0.01515	0.002589	4.83059e-09	34.2422
	Body mass index	Diabetic maculopathy	rs12465492	2	144477195	ARHGAP15	A	G	-0.01553	0.002663	5.48277e-09	34.0095
	Body mass index	Diabetic maculopathy	rs11688320	2	145623043	TEX41	G	T	0.02517	0.004162	1.45881e-09	36.5731
	Body mass index	Diabetic maculopathy	rs114964326	2	146015229	TEX41;PABPC1P2	A	G	-0.05639	0.007691	2.29087e-13	53.7574
	Body mass index	Diabetic maculopathy	rs778094	2	147903802	PABPC1P2;ACVR2A	A	G	-0.02374	0.002618	1.20226e-19	82.2285
	Body mass index	Diabetic maculopathy	rs12692596	2	161265910	RBMS1	T	C	0.01827	0.002668	7.58578e-12	46.8927
	Body mass index	Diabetic maculopathy	rs17437781	2	165424837	GRB14	G	A	-0.01616	0.002603	5.29663e-10	38.542
	Body mass index	Diabetic maculopathy	rs935402	2	166185721	SCN2A	C	A	-0.0191	0.002958	1.05196e-10	41.6937
	Body mass index	Diabetic maculopathy	rs312925	2	172563922	DYNC1I2	A	G	-0.01909	0.002876	3.16228e-11	44.0589
	Body mass index	Diabetic maculopathy	rs72917533	2	175238924	CIR1	C	T	-0.02404	0.003325	4.7863e-13	52.274
	Body mass index	Diabetic maculopathy	rs10174253	2	181323160	CWC22;SCHLAP1	C	A	0.01707	0.002893	3.6141e-09	34.8153
	Body mass index	Diabetic maculopathy	rs7422672	2	201001720	MAIP1;SPATS2L	A	C	-0.01857	0.003332	2.52348e-08	31.0609
	Body mass index	Diabetic maculopathy	rs11689534	2	203991936	NBEAL1	G	T	0.01449	0.002614	2.98538e-08	30.7274
	Body mass index	Diabetic maculopathy	rs10932071	2	205374700	ICOS;PARD3B	C	T	-0.02912	0.005052	8.18465e-09	33.2243
	Body mass index	Diabetic maculopathy	rs1263618	2	207956108	KLF7	C	T	0.01741	0.002794	4.61318e-10	38.828
	Body mass index	Diabetic maculopathy	rs3791702	2	212280780	ERBB4	C	T	0.02107	0.002807	6.16595e-14	56.3436
	Body mass index	Diabetic maculopathy	rs13427822	2	213414265	ERBB4;LINC01878	G	A	-0.02715	0.002934	2.13796e-20	85.6287
	Body mass index	Diabetic maculopathy	rs11683846	2	220205929	RESP18;DNPEP	C	A	0.02395	0.003625	3.89045e-11	43.6511
	Body mass index	Diabetic maculopathy	rs35882248	2	230627955	TRIP12	T	C	0.02561	0.002783	3.46737e-20	84.6823
	Body mass index	Diabetic maculopathy	rs4625852	2	236762851	AGAP1	A	G	-0.02031	0.003196	2.0797e-10	40.3837
	Body mass index	Diabetic maculopathy	rs1840126	2	236896765	AGAP1	C	A	-0.0178	0.002603	7.94328e-12	46.7618
	Body mass index	Diabetic maculopathy	rs10182458	2	25150641	ADCY3;DNAJC27	G	A	0.03535	0.002584	1.38038e-42	187.152
	Body mass index	Diabetic maculopathy	rs4670612	2	37020263	VIT	G	A	0.0152	0.002719	2.26986e-08	31.2513
	Body mass index	Diabetic maculopathy	rs77165542	2	430975	LINC01865;LINC01874	T	C	-0.1375	0.007065	2.39883e-84	378.775
	Body mass index	Diabetic maculopathy	rs786420	2	44719893	CAMKMT	T	C	0.01799	0.003045	3.45939e-09	34.905
	Body mass index	Diabetic maculopathy	rs6544909	2	46877246	CRIPT;SOCS5	A	C	-0.01769	0.002883	8.57038e-10	37.6501
	Body mass index	Diabetic maculopathy	rs1369295	2	50232266	NRXN1	C	A	-0.02695	0.003487	1.09648e-14	59.7329
	Body mass index	Diabetic maculopathy	rs3806572	2	55238677	RTN4	A	G	-0.02012	0.002843	1.47911e-12	50.0844
	Body mass index	Diabetic maculopathy	rs4671328	2	58935282	LINC01122	G	T	-0.02754	0.002617	6.60693e-26	110.744
	Body mass index	Diabetic maculopathy	rs6739755	2	59330227	LINC01122;LINC01793	G	A	-0.02596	0.002644	9.33254e-23	96.4021
	Body mass index	Diabetic maculopathy	rs6751993	2	635864	LOC105373352;TMEM18	G	A	0.07724	0.003471	1e-109	495.194
	Body mass index	Diabetic maculopathy	rs2861685	2	67837553	ETAA1;LINC01812	C	T	-0.02336	0.002619	4.7863e-19	79.5563
	Body mass index	Diabetic maculopathy	rs1371108	2	81816251	LINC01815;DHFRP3	A	C	0.01729	0.002773	4.53942e-10	38.8768
	Body mass index	Diabetic maculopathy	rs10209325	2	86806356	RNF103-CHMP3	T	C	-0.02087	0.002666	5.01187e-15	61.2808
	Body mass index	Diabetic maculopathy	rs16996657	20	15816236	MACROD2	C	T	0.02605	0.003866	1.62181e-11	45.4038
	Body mass index	Diabetic maculopathy	rs6044084	20	16516264	KIF16B	G	A	0.01473	0.002628	2.05116e-08	31.4163
	Body mass index	Diabetic maculopathy	rs6050446	20	25195509	ENTPD6	G	A	0.05027	0.007251	4.16869e-12	48.0642
	Body mass index	Diabetic maculopathy	rs4911382	20	32553095	CHMP4B;RALY-AS1	T	C	0.01811	0.002625	5.24807e-12	47.5969
	Body mass index	Diabetic maculopathy	rs117435593	20	36562529	VSTM2L	A	G	-0.03392	0.006216	4.85289e-08	29.7776
	Body mass index	Diabetic maculopathy	rs6030803	20	41986507	PTPRT;SRSF6	C	T	-0.02833	0.003919	4.89779e-13	52.2568
	Body mass index	Diabetic maculopathy	rs6032755	20	44921676	CDH22	A	G	-0.01437	0.00259	2.86418e-08	30.7832
	Body mass index	Diabetic maculopathy	rs79186842	20	47689036	CSE1L	G	A	-0.02504	0.003645	6.30957e-12	47.1926
	Body mass index	Diabetic maculopathy	rs35679975	20	51194941	ZFP64;LINC01524	C	T	-0.03134	0.003285	1.41254e-21	91.018
	Body mass index	Diabetic maculopathy	rs73142259	20	51724231	TSHZ2	A	G	-0.02611	0.004375	2.39883e-09	35.617
	Body mass index	Diabetic maculopathy	rs6064117	20	53458592	DOK5;LINC01441	A	G	-0.01809	0.002996	1.58489e-09	36.4581
	Body mass index	Diabetic maculopathy	rs191874449	20	54477420	LINC01441;CBLN4	C	T	0.01482	0.002597	1.14551e-08	32.5651
	Body mass index	Diabetic maculopathy	rs150998792	20	62130403	EEF1A2	T	G	-0.04122	0.00611	1.51356e-11	45.5128
	Body mass index	Diabetic maculopathy	rs4813800	20	6595646	CASC20;LINC01713	G	A	0.02366	0.002676	9.54993e-19	78.1731
	Body mass index	Diabetic maculopathy	rs1784889	21	25200440	D21S2088E;LINC01689	A	C	-0.01564	0.002712	8.20352e-09	33.2578
	Body mass index	Diabetic maculopathy	rs17193211	21	38885506	DYRK1A	T	C	-0.03588	0.005274	1.02329e-11	46.2833
	Body mass index	Diabetic maculopathy	rs8133137	21	40290503	LOC400867	G	A	0.02012	0.002736	1.90546e-13	54.0784
	Body mass index	Diabetic maculopathy	rs8134638	21	40644170	BRWD1	C	T	0.01674	0.002667	3.4914e-10	39.3972
	Body mass index	Diabetic maculopathy	rs76040172	21	46488959	PICSAR;SSR4P1	A	G	-0.04769	0.005722	7.76247e-17	69.4639
	Body mass index	Diabetic maculopathy	rs11538	22	18220831	BID	G	A	0.02183	0.003413	1.60694e-10	40.9105
	Body mass index	Diabetic maculopathy	rs9610311	22	35924713	MCM5;RASD2	C	T	0.01584	0.002874	3.58922e-08	30.3764
	Body mass index	Diabetic maculopathy	rs12484438	22	40558064	TNRC6B	C	T	-0.02154	0.002723	2.5704e-15	62.5743
	Body mass index	Diabetic maculopathy	rs28489620	22	41804716	TEF;TOB2	A	G	-0.0188	0.002862	5.12861e-11	43.1496
	Body mass index	Diabetic maculopathy	rs1436348	3	104612668	MIR548AB;ALCAM	G	A	0.01879	0.002617	6.91831e-13	51.5521
	Body mass index	Diabetic maculopathy	rs7640424	3	107820063	CD47;LINC01215	T	C	-0.01693	0.00279	1.27938e-09	36.8218
	Body mass index	Diabetic maculopathy	rs17619973	3	114417675	ZBTB20	G	A	-0.03348	0.004924	1.04713e-11	46.2312
	Body mass index	Diabetic maculopathy	rs9829332	3	123049707	ADCY5	T	G	-0.01674	0.002728	8.41395e-10	37.655
	Body mass index	Diabetic maculopathy	rs57654548	3	125196904	SNX4	A	C	-0.02273	0.003993	1.25603e-08	32.4041
	Body mass index	Diabetic maculopathy	rs1320903	3	131758077	CPNE4	A	G	0.0281	0.002773	3.89045e-24	102.686
	Body mass index	Diabetic maculopathy	rs1471740	3	136328270	STAG1	C	T	0.02614	0.00295	7.94328e-19	78.5176
	Body mass index	Diabetic maculopathy	rs3821709	3	141280273	RASA2	C	T	0.04502	0.005191	4.16869e-18	75.2158
	Body mass index	Diabetic maculopathy	rs355748	3	153964496	ARHGEF26	T	G	0.02234	0.002673	6.45654e-17	69.8503
	Body mass index	Diabetic maculopathy	rs12493167	3	156343891	SSR3;TIPARP-AS1	C	T	-0.02079	0.003636	1.07895e-08	32.6935
	Body mass index	Diabetic maculopathy	rs2174267	3	15645835	BTD	C	T	0.01717	0.002585	3.0903e-11	44.1184
	Body mass index	Diabetic maculopathy	rs10936133	3	158089973	RSRC1	A	C	0.01414	0.002579	4.18794e-08	30.0605
	Body mass index	Diabetic maculopathy	rs6790206	3	161434707	OTOL1;LINC01192	G	A	0.01673	0.002582	9.12011e-11	41.9836
	Body mass index	Diabetic maculopathy	rs329080	3	168214891	EGFEM1P	C	T	0.01423	0.002581	3.52371e-08	30.3972
	Body mass index	Diabetic maculopathy	rs529200	3	173114305	NLGN1	G	A	0.02421	0.002588	8.51138e-21	87.5107
	Body mass index	Diabetic maculopathy	rs7626095	3	176320312	MIR7977;LINC01208	T	C	-0.01603	0.002651	1.46555e-09	36.5635
	Body mass index	Diabetic maculopathy	rs56172794	3	184001146	ECE2;EEF1AKMT4-ECE2	T	C	-0.01457	0.002586	1.75388e-08	31.744
	Body mass index	Diabetic maculopathy	rs73052033	3	185828465	ETV5;DGKG	C	T	-0.04135	0.003333	2.45471e-35	153.915
	Body mass index	Diabetic maculopathy	rs4619804	3	18674644	SATB1-AS1;KCNH8	C	A	0.01808	0.002954	9.35406e-10	37.4607
	Body mass index	Diabetic maculopathy	rs7372674	3	196149165	UBXN7	A	C	0.01821	0.002692	1.34896e-11	45.7583
	Body mass index	Diabetic maculopathy	rs4858207	3	20506229	LOC101927829;VENTXP7	C	T	-0.01748	0.002593	1.54882e-11	45.4441
	Body mass index	Diabetic maculopathy	rs9826555	3	31449489	MIR466;STT3B	A	G	-0.01595	0.002878	2.97167e-08	30.7142
	Body mass index	Diabetic maculopathy	rs11928128	3	35516974	LOC101928135;ARPP21	C	T	0.02487	0.003768	4.0738e-11	43.5642
	Body mass index	Diabetic maculopathy	rs4377469	3	42303074	CCK	T	G	0.02974	0.004056	2.29087e-13	53.7633
	Body mass index	Diabetic maculopathy	rs28350	3	42418446	CCK;LYZL4	G	A	-0.02434	0.003381	6.0256e-13	51.8264
	Body mass index	Diabetic maculopathy	rs9843653	3	49920571	CAMKV;MST1R	C	T	0.0397	0.002585	3.31131e-53	235.863
	Body mass index	Diabetic maculopathy	rs6445198	3	61219865	FHIT	T	G	-0.02226	0.002624	2.18776e-17	71.9652
	Body mass index	Diabetic maculopathy	rs62243489	3	62482927	CADPS	G	T	-0.01873	0.002967	2.71019e-10	39.8511
	Body mass index	Diabetic maculopathy	rs557951	3	62713263	CADPS	G	T	0.01758	0.002792	3.06196e-10	39.6467
	Body mass index	Diabetic maculopathy	rs9826357	3	73371216	PPP4R2;PDZRN3	A	C	0.01748	0.002926	2.31739e-09	35.689
	Body mass index	Diabetic maculopathy	rs78605811	3	83631491	LINC02008;LINC00971	C	A	-0.04038	0.005826	4.16869e-12	48.0387
	Body mass index	Diabetic maculopathy	rs3911063	3	85906928	CADM2	C	T	-0.02477	0.002767	3.46737e-19	80.1371
	Body mass index	Diabetic maculopathy	rs56398417	3	88024986	HTR1F	T	C	-0.01933	0.002785	3.89045e-12	48.1741
	Body mass index	Diabetic maculopathy	rs13073568	3	94031839	NSUN3;MIR6730	T	G	-0.02892	0.00258	3.54813e-29	125.648
	Body mass index	Diabetic maculopathy	rs62246314	3	9504099	SETD5	A	G	0.02885	0.004272	1.44544e-11	45.6068
	Body mass index	Diabetic maculopathy	rs1229984	4	100239319	ADH1B	C	T	0.06517	0.008666	5.49541e-14	56.5533
	Body mass index	Diabetic maculopathy	rs13135092	4	103198082	SLC39A8	G	A	0.06143	0.004709	6.76083e-39	170.178
	Body mass index	Diabetic maculopathy	rs57590313	4	113323430	ALPK1	A	C	0.02131	0.003363	2.33346e-10	40.1526
	Body mass index	Diabetic maculopathy	rs2955474	4	130749658	LINC02465	T	G	-0.01855	0.002823	5.01187e-11	43.1784
	Body mass index	Diabetic maculopathy	rs1283032	4	137098470	LINC00613;LINC02511	C	T	-0.02583	0.002656	2.39883e-22	94.5786
	Body mass index	Diabetic maculopathy	rs17367750	4	140782542	MAML3	T	C	-0.01822	0.002752	3.63078e-11	43.8329
	Body mass index	Diabetic maculopathy	rs113079574	4	147354089	SLC10A7	T	C	-0.02114	0.003302	1.52055e-10	40.9879
	Body mass index	Diabetic maculopathy	rs6827083	4	153075491	LINC02273;FBXW7	G	A	0.01568	0.00261	1.87068e-09	36.092
	Body mass index	Diabetic maculopathy	rs6843852	4	162132758	LINC02233;FSTL5	T	C	0.02013	0.002582	6.30957e-15	60.782
	Body mass index	Diabetic maculopathy	rs72683408	4	164501880	MARCHF1	T	G	-0.04227	0.00714	3.22849e-09	35.0484
	Body mass index	Diabetic maculopathy	rs7683836	4	180167906	LINC01098;LINC00290	A	G	-0.01682	0.002606	1.09648e-10	41.6585
	Body mass index	Diabetic maculopathy	rs66679256	4	18351898	LCORL;SLIT2	T	C	0.01997	0.002603	1.69824e-14	58.8583
	Body mass index	Diabetic maculopathy	rs34811474	4	25408838	ANAPC4	A	G	-0.04055	0.003057	3.80189e-40	175.951
	Body mass index	Diabetic maculopathy	rs56260582	4	28513530	LINC02261;MIR4275	G	A	-0.02866	0.003758	2.39883e-14	58.1619
	Body mass index	Diabetic maculopathy	rs4261944	4	31003636	PCDH7	G	T	0.01944	0.002692	5.12861e-13	52.1486
	Body mass index	Diabetic maculopathy	rs2051559	4	3298800	MSANTD1;RGS12	C	T	0.03092	0.003815	5.24807e-16	65.6886
	Body mass index	Diabetic maculopathy	rs4088476	4	34911685	LINC02484;ARAP2	T	C	0.01517	0.002728	2.67301e-08	30.9231
	Body mass index	Diabetic maculopathy	rs10938398	4	45186139	GNPDA2;GABRG1	A	G	0.03613	0.002611	1.51356e-43	191.479
	Body mass index	Diabetic maculopathy	rs13106834	4	55501728	LINC02260;KIT	G	A	-0.01749	0.002578	1.1749e-11	46.0271
	Body mass index	Diabetic maculopathy	rs7692662	4	6493511	PPP2R2C	C	T	-0.01578	0.002585	1.02802e-09	37.2643
	Body mass index	Diabetic maculopathy	rs17085463	4	65740387	TECRL;LINC02232	A	G	-0.01656	0.002792	3.01301e-09	35.1795
	Body mass index	Diabetic maculopathy	rs62301135	4	68442142	STAP1	C	T	-0.01945	0.002942	3.80189e-11	43.7073
	Body mass index	Diabetic maculopathy	rs78054636	4	80873617	ANTXR2	T	C	0.02142	0.003678	5.72796e-09	33.9168
	Body mass index	Diabetic maculopathy	rs4148155	4	89054667	ABCG2	G	A	-0.02561	0.004061	2.86418e-10	39.7698
	Body mass index	Diabetic maculopathy	rs7661876	4	96145196	UNC5C	G	T	0.01774	0.00262	1.28825e-11	45.8463
	Body mass index	Diabetic maculopathy	rs252818	5	106725691	EFNA5	T	C	0.02089	0.003358	4.9545e-10	38.7004
	Body mass index	Diabetic maculopathy	rs40071	5	107496102	FBXL17	C	T	-0.03555	0.003371	5.37032e-26	111.215
	Body mass index	Diabetic maculopathy	rs2162826	5	122714477	CEP120	C	A	-0.02229	0.003196	3.0903e-12	48.6415
	Body mass index	Diabetic maculopathy	rs329124	5	133865452	JADE2	G	A	-0.02161	0.00262	1.62181e-16	68.031
	Body mass index	Diabetic maculopathy	rs13163306	5	136571959	SPOCK1	A	G	-0.01454	0.00259	1.97242e-08	31.5159
	Body mass index	Diabetic maculopathy	rs7728095	5	139084092	CXXC5;PSD2-AS1	G	A	0.01893	0.002674	1.44544e-12	50.1162
	Body mass index	Diabetic maculopathy	rs3853474	5	141816555	SPRY4-AS1	T	C	-0.01462	0.002662	3.96278e-08	30.1633
	Body mass index	Diabetic maculopathy	rs2974550	5	152053480	LINC01470	G	T	-0.02301	0.004081	1.71791e-08	31.7907
	Body mass index	Diabetic maculopathy	rs294704	5	152519088	LINC01470;GRIA1	T	G	-0.01998	0.002878	3.89045e-12	48.1958
	Body mass index	Diabetic maculopathy	rs17115481	5	153358226	LINC01861;FAM114A2	A	G	-0.01765	0.002921	1.50661e-09	36.5112
	Body mass index	Diabetic maculopathy	rs17717829	5	158470063	EBF1	C	T	-0.01452	0.002595	2.22331e-08	31.3082
	Body mass index	Diabetic maculopathy	rs34774377	5	167001890	TENM2	C	T	-0.02429	0.003966	9.07821e-10	37.5102
	Body mass index	Diabetic maculopathy	rs13172600	5	168333137	SLIT3	A	G	0.01609	0.002609	6.96627e-10	38.0333
	Body mass index	Diabetic maculopathy	rs11134679	5	170623391	RANBP17	G	A	0.02577	0.002788	2.39883e-20	85.4365
	Body mass index	Diabetic maculopathy	rs72740698	5	27188816	CDH9;PURPL	G	A	-0.01825	0.002884	2.51189e-10	40.0438
	Body mass index	Diabetic maculopathy	rs6867471	5	3574564	LINC01019;IRX1	T	C	-0.01936	0.002688	5.88844e-13	51.8743
	Body mass index	Diabetic maculopathy	rs6864955	5	43170567	ZNF131	A	G	0.0157	0.002767	1.38676e-08	32.1944
	Body mass index	Diabetic maculopathy	rs114263339	5	50932343	ISL1;LINC02118	T	C	0.05272	0.008073	6.60693e-11	42.6463
	Body mass index	Diabetic maculopathy	rs10805383	5	63034606	IPO11;HTR1A	A	G	0.02158	0.00259	7.76247e-17	69.423
	Body mass index	Diabetic maculopathy	rs1459190	5	64070962	CWC27	A	G	-0.0172	0.002608	4.2658e-11	43.4952
	Body mass index	Diabetic maculopathy	rs6864091	5	75010002	POC5	C	T	-0.03715	0.002692	2.5704e-43	190.444
	Body mass index	Diabetic maculopathy	rs252748	5	77390494	AP3B1	T	C	-0.01534	0.002638	6.0256e-09	33.8144
	Body mass index	Diabetic maculopathy	rs67002381	5	80881374	SSBP2	G	A	-0.01734	0.002757	3.1989e-10	39.5571
	Body mass index	Diabetic maculopathy	rs6870983	5	87697533	TMEM161B-AS1	T	C	-0.03457	0.003176	1.34896e-27	118.478
	Body mass index	Diabetic maculopathy	rs34483452	5	87986314	LINC00461;MEF2C-AS2	A	C	0.04594	0.003807	1.58489e-33	145.618
	Body mass index	Diabetic maculopathy	rs57499397	5	88824348	MEF2C-AS1;MIR3660	C	T	0.01761	0.002619	1.77828e-11	45.2114
	Body mass index	Diabetic maculopathy	rs176809	5	94239711	MCTP1	T	C	0.01606	0.002803	1.00231e-08	32.828
	Body mass index	Diabetic maculopathy	rs55838622	5	95711605	LOC101929710	C	A	0.02172	0.0031	2.45471e-12	49.0904
	Body mass index	Diabetic maculopathy	rs12530388	6	101329173	ASCC3	C	A	-0.01515	0.002587	4.70977e-09	34.2951
	Body mass index	Diabetic maculopathy	rs34240187	6	104847826	NONE;HACE1	C	A	0.01934	0.002996	1.08393e-10	41.6706
	Body mass index	Diabetic maculopathy	rs2764261	6	108927842	FOXO3	G	A	0.02418	0.002674	1.54882e-19	81.7692
	Body mass index	Diabetic maculopathy	rs6927250	6	120216070	LOC105377975;MIR3144	G	T	0.01931	0.002843	1.09648e-11	46.1329
	Body mass index	Diabetic maculopathy	rs55809508	6	123776626	TRDN-AS1	A	G	-0.01909	0.003407	2.10863e-08	31.3955
	Body mass index	Diabetic maculopathy	rs1268083	6	126049040	LINC02523;HEY2	C	T	-0.01493	0.002602	9.50605e-09	32.9234
	Body mass index	Diabetic maculopathy	rs11757278	6	13180454	PHACTR1	C	T	-0.0182	0.002805	8.70964e-11	42.0995
	Body mass index	Diabetic maculopathy	rs2781668	6	131897278	ARG1;MED23	T	C	0.02617	0.003465	4.36516e-14	57.0428
	Body mass index	Diabetic maculopathy	rs12203103	6	143165203	HIVEP2	G	A	0.01896	0.003133	1.41906e-09	36.6232
	Body mass index	Diabetic maculopathy	rs9478496	6	154333183	OPRM1	C	T	0.02205	0.003493	2.76058e-10	39.8492
	Body mass index	Diabetic maculopathy	rs111480515	6	155973986	LOC105378068;MIR1202	T	C	0.01772	0.002987	2.97852e-09	35.1931
	Body mass index	Diabetic maculopathy	rs79027764	6	160891231	LPAL2	C	T	-0.05296	0.008998	3.96278e-09	34.6421
	Body mass index	Diabetic maculopathy	rs34714603	6	163008078	PRKN	T	C	-0.02421	0.003739	9.54993e-11	41.9255
	Body mass index	Diabetic maculopathy	rs75499503	6	26145217	HIST1H2AC;HIST1H1E	T	C	-0.02319	0.003167	2.39883e-13	53.6174
	Body mass index	Diabetic maculopathy	rs1046080	6	31595882	PRRC2A	A	C	0.0316	0.00287	3.31131e-28	121.23	excluded
	Body mass index	Diabetic maculopathy	rs11752501	6	33459460	ZBTB9;BAK1	A	G	0.02478	0.002983	9.77237e-17	69.0075
	Body mass index	Diabetic maculopathy	rs9366863	6	34688946	LOC101929243;SNRPC	C	T	-0.03628	0.00275	9.77237e-40	174.048
	Body mass index	Diabetic maculopathy	rs2033530	6	40347918	TDRG1	G	A	0.01795	0.002638	1e-11	46.2998
	Body mass index	Diabetic maculopathy	rs72892910	6	50816887	TFAP2B;PKHD1	T	G	0.05279	0.003437	3.16228e-53	235.909
	Body mass index	Diabetic maculopathy	rs1775255	6	51243035	TFAP2B;PKHD1	T	G	0.01799	0.00259	3.80189e-12	48.2462
	Body mass index	Diabetic maculopathy	rs7453694	6	51739528	PKHD1	T	C	0.01814	0.002866	2.43781e-10	40.061
	Body mass index	Diabetic maculopathy	rs17139985	6	5261603	FARS2	C	T	-0.01722	0.00299	8.51138e-09	33.1684
	Body mass index	Diabetic maculopathy	rs2181350	6	5976859	FARS2;NRN1	G	A	0.01597	0.002884	3.04089e-08	30.6633
	Body mass index	Diabetic maculopathy	rs7776021	6	73742152	KCNQ5	A	G	0.01945	0.002853	9.33254e-12	46.4767
	Body mass index	Diabetic maculopathy	rs112693001	6	73875982	KCNQ5	T	C	-0.03143	0.005274	2.5293e-09	35.5147
	Body mass index	Diabetic maculopathy	rs9294260	6	83433228	TPBG;UBE3D	A	G	0.01856	0.002599	9.33254e-13	50.9969
	Body mass index	Diabetic maculopathy	rs6909685	6	97753952	LOC101927314	T	C	-0.02012	0.002768	3.63078e-13	52.8353
	Body mass index	Diabetic maculopathy	rs6938973	6	98421721	LOC101927314;MIR2113	C	T	0.02603	0.002641	6.45654e-23	97.143
	Body mass index	Diabetic maculopathy	rs13225455	7	103457789	RELN	C	A	0.02059	0.003094	2.81838e-11	44.2866
	Body mass index	Diabetic maculopathy	rs1524445	7	113035833	SMIM30;PPP1R3A	T	C	-0.02371	0.002635	2.29087e-19	80.9658
	Body mass index	Diabetic maculopathy	rs1456020	7	114326813	FOXP2	G	A	0.02032	0.002588	4.16869e-15	61.648
	Body mass index	Diabetic maculopathy	rs1899689	7	121964349	CADPS2	T	C	0.01558	0.002648	3.97192e-09	34.6178
	Body mass index	Diabetic maculopathy	rs6950388	7	1270699	LOC101927021;UNCX	A	G	0.01973	0.003202	7.17794e-10	37.9675
	Body mass index	Diabetic maculopathy	rs194023	7	13238396	ARL4A;ETV1	G	A	0.01433	0.00261	4.01791e-08	30.1447
	Body mass index	Diabetic maculopathy	rs56170554	7	133582990	EXOC4	A	G	-0.02363	0.00376	3.28095e-10	39.4959
	Body mass index	Diabetic maculopathy	rs34025316	7	137405295	DGKI	T	C	0.01591	0.002745	6.85488e-09	33.5935
	Body mass index	Diabetic maculopathy	rs11525873	7	138817193	ZC3HAV1;TTC26	C	T	-0.0287	0.004345	3.98107e-11	43.6299
	Body mass index	Diabetic maculopathy	rs11773362	7	147668180	CNTNAP2	T	C	-0.01509	0.002733	3.36512e-08	30.4859
	Body mass index	Diabetic maculopathy	rs2968854	7	150637834	AOC1;KCNH2	T	C	-0.02209	0.002989	1.44544e-13	54.6185
	Body mass index	Diabetic maculopathy	rs118052470	7	158068207	PTPRN2	A	G	-0.03333	0.006	2.77971e-08	30.858
	Body mass index	Diabetic maculopathy	rs56226325	7	2078981	MAD1L1	T	C	-0.02823	0.003579	3.0903e-15	62.2155
	Body mass index	Diabetic maculopathy	rs60426889	7	24471610	NPY;MPP6	T	G	0.01612	0.002725	3.3266e-09	34.9943
	Body mass index	Diabetic maculopathy	rs10259620	7	27202289	HOXA10-HOXA9	G	A	-0.01768	0.003175	2.56448e-08	31.0082
	Body mass index	Diabetic maculopathy	rs4722398	7	3125220	CARD11;LOC100129603	T	C	0.02621	0.003755	2.95121e-12	48.7208
	Body mass index	Diabetic maculopathy	rs215634	7	32369148	PDE1C	G	A	-0.01728	0.00266	8.31764e-11	42.2011
	Body mass index	Diabetic maculopathy	rs7806714	7	32553369	AVL9	T	C	0.01546	0.002657	5.99791e-09	33.856
	Body mass index	Diabetic maculopathy	rs799449	7	44784697	OGDH;ZMIZ2	T	C	0.02362	0.002609	1.38038e-19	81.9618
	Body mass index	Diabetic maculopathy	rs1470749	7	50578023	DDC	T	G	-0.01656	0.002585	1.51008e-10	41.0393
	Body mass index	Diabetic maculopathy	rs188607046	7	5353061	TNRC18	T	C	-0.036	0.006184	5.82103e-09	33.8896
	Body mass index	Diabetic maculopathy	rs11767811	7	71620988	CALN1	A	G	-0.02365	0.003347	1.58489e-12	49.9288
	Body mass index	Diabetic maculopathy	rs236660	7	75050086	POM121C	C	T	0.02844	0.00271	8.91251e-26	110.134
	Body mass index	Diabetic maculopathy	rs78078288	7	76715969	FAM185BP	A	G	0.02602	0.003915	2.95121e-11	44.1724
	Body mass index	Diabetic maculopathy	rs10256412	7	77836723	MAGI2	T	G	0.01749	0.002614	2.23872e-11	44.7681
	Body mass index	Diabetic maculopathy	rs3901286	7	99107727	ZKSCAN5	A	C	-0.03046	0.003603	2.81838e-17	71.4712	excluded
	Body mass index	Diabetic maculopathy	rs2975693	8	10114474	MSRA	C	T	0.02823	0.004166	1.23027e-11	45.918
	Body mass index	Diabetic maculopathy	rs6601527	8	10665444	PINX1	A	C	-0.02998	0.002632	4.46684e-30	129.745
	Body mass index	Diabetic maculopathy	rs12680607	8	112349737	LINC01609;LINC02237	G	A	0.01581	0.002799	1.63305e-08	31.9049
	Body mass index	Diabetic maculopathy	rs17716502	8	116659731	TRPS1	T	C	-0.02747	0.003212	1.20226e-17	73.1419
	Body mass index	Diabetic maculopathy	rs2954021	8	126482077	TRIB1;LINC00861	G	A	0.01468	0.002581	1.29122e-08	32.3501
	Body mass index	Diabetic maculopathy	rs13258546	8	14251369	SGCZ	C	T	0.01694	0.002856	3.01995e-09	35.1812
	Body mass index	Diabetic maculopathy	rs11782074	8	142617096	MROH5;MIR1302-7	T	G	0.01961	0.002695	3.46737e-13	52.9465
	Body mass index	Diabetic maculopathy	rs4976972	8	143307732	TSNARE1	A	C	0.01693	0.002599	7.4131e-11	42.4328
	Body mass index	Diabetic maculopathy	rs77402812	8	15140604	SGCZ;TUSC3	T	C	0.02266	0.004083	2.85759e-08	30.8007
	Body mass index	Diabetic maculopathy	rs2616192	8	20668624	SNORD3F;LOC102467222	T	G	0.01942	0.002766	2.18776e-12	49.294
	Body mass index	Diabetic maculopathy	rs59104534	8	25666169	CDCA2;EBF2	T	C	0.01697	0.002828	1.96336e-09	36.0085
	Body mass index	Diabetic maculopathy	rs2725371	8	30854033	PURG	G	A	-0.02144	0.002816	2.69153e-14	57.9675
	Body mass index	Diabetic maculopathy	rs2468964	8	38333062	FGFR1;C8orf86	G	T	-0.01636	0.002632	5.03501e-10	38.6362
	Body mass index	Diabetic maculopathy	rs12681792	8	62054463	LOC100130298;CLVS1	A	C	0.01911	0.003276	5.45758e-09	34.0278
	Body mass index	Diabetic maculopathy	rs1915792	8	64703342	LINC01289;LINC01414	T	C	-0.01759	0.00259	1.12202e-11	46.1246
	Body mass index	Diabetic maculopathy	rs12156160	8	67218772	LINC00967;RRS1-AS1	G	A	0.01974	0.003607	4.39542e-08	29.9504
	Body mass index	Diabetic maculopathy	rs1808629	8	73435964	LOC392232;KCNB2	A	G	-0.02248	0.002795	8.91251e-16	64.6888
	Body mass index	Diabetic maculopathy	rs6472804	8	74808403	LINC01617;ELOC	G	A	0.01942	0.003352	6.91831e-09	33.5653
	Body mass index	Diabetic maculopathy	rs13272193	8	77225627	HNF4G;LINC01111	G	A	0.02529	0.002607	2.95121e-22	94.1056
	Body mass index	Diabetic maculopathy	rs9297524	8	89637919	MMP16;LOC101929709	C	T	-0.01661	0.00282	3.86367e-09	34.6929
	Body mass index	Diabetic maculopathy	rs2722885	8	95696130	ESRP1	T	C	-0.01668	0.00258	1.01158e-10	41.7977
	Body mass index	Diabetic maculopathy	rs66483257	9	10167512	PTPRD	G	A	0.01532	0.00272	1.77419e-08	31.7234
	Body mass index	Diabetic maculopathy	rs12551906	9	102119090	NAMA	A	G	-0.0179	0.002813	1.96789e-10	40.4918
	Body mass index	Diabetic maculopathy	rs2095484	9	11452408	PTPRD-AS2;TYRP1	C	T	-0.01991	0.002652	5.88844e-14	56.3632
	Body mass index	Diabetic maculopathy	rs10125137	9	118644190	LOC101928775;LINC00474	C	T	0.01509	0.002692	2.0893e-08	31.4216
	Body mass index	Diabetic maculopathy	rs76002713	9	120393806	ASTN2;LOC101928797	A	G	-0.04244	0.007754	4.4157e-08	29.9571
	Body mass index	Diabetic maculopathy	rs6478538	9	124627012	TTLL11	G	A	-0.01814	0.002759	4.89779e-11	43.2286
	Body mass index	Diabetic maculopathy	rs7030609	9	129415775	LMX1B	G	A	0.02602	0.004524	8.87156e-09	33.0803
	Body mass index	Diabetic maculopathy	rs4740383	9	133783566	FIBCD1	A	G	0.01751	0.002638	3.16228e-11	44.0578
	Body mass index	Diabetic maculopathy	rs34210107	9	14646622	ZDHHC21	C	A	0.01479	0.002664	2.84446e-08	30.8225
	Body mass index	Diabetic maculopathy	rs11515071	9	15855545	CCDC171	T	C	-0.02859	0.002696	2.75423e-26	112.458
	Body mass index	Diabetic maculopathy	rs10756792	9	16726119	BNC2	T	C	-0.0201	0.002973	1.38038e-11	45.7091
	Body mass index	Diabetic maculopathy	rs1330199	9	27760946	C9orf72;LINGO2	T	G	-0.01652	0.002593	1.87499e-10	40.5896
	Body mass index	Diabetic maculopathy	rs17770336	9	28414625	LINGO2	T	C	0.03357	0.002754	3.63078e-34	148.585
	Body mass index	Diabetic maculopathy	rs16916303	9	30823761	LINC01242;LINC01243	G	A	-0.02976	0.004018	1.28825e-13	54.8588
	Body mass index	Diabetic maculopathy	rs12001437	9	34074476	UBAP2;DCAF12	C	T	0.01516	0.002678	1.52405e-08	32.0463
	Body mass index	Diabetic maculopathy	rs7034554	9	37081301	EBLN3P	G	A	-0.01936	0.002665	3.71535e-13	52.7735
	Body mass index	Diabetic maculopathy	rs7038966	9	73777777	TRPM3	T	C	0.01685	0.002635	1.60694e-10	40.892
	Body mass index	Diabetic maculopathy	rs10870005	9	80626343	GNAQ	C	T	0.0145	0.002588	2.10378e-08	31.3912
	Body mass index	Diabetic maculopathy	rs10780248	9	81370555	PSAT1;LOC101927450	A	G	-0.01563	0.002603	1.92752e-09	36.0553
	Body mass index	Diabetic maculopathy	rs1329733	9	92208227	SEMA4D;GADD45G	G	A	0.01965	0.00259	3.31131e-14	57.5606
	Body mass index	Diabetic maculopathy	rs10820852	9	94186973	NFIL3	A	C	-0.02162	0.002896	8.31764e-14	55.7332
	Body mass index	Diabetic maculopathy	rs10992841	9	96430115	PHF2	T	C	-0.01727	0.002787	5.8479e-10	38.3982
	IGF-1	Diabetic maculopathy	rs910632	1	101750048	S1PR1;LINC01307	G	A	-0.01469	0.002533	6.66807e-09	33.6336
	IGF-1	Diabetic maculopathy	rs2506880	1	10568277	PEX14	G	T	0.02264	0.002717	8.12831e-17	69.4342
	IGF-1	Diabetic maculopathy	rs583104	1	109821307	PSRC1	T	G	-0.03691	0.003021	2.5704e-34	149.275
	IGF-1	Diabetic maculopathy	rs3767589	1	112299958	DDX20	T	C	-0.02307	0.003779	1.03039e-09	37.2685
	IGF-1	Diabetic maculopathy	rs35479618	1	153662423	NPR1	A	G	0.05581	0.009652	7.36207e-09	33.4341
	IGF-1	Diabetic maculopathy	rs1127313	1	154556425	ADAR	A	G	-0.02632	0.002533	2.81838e-25	107.97
	IGF-1	Diabetic maculopathy	rs61804211	1	161671306	RPL31P11;FCRLA	T	G	-0.02462	0.004122	2.34423e-09	35.6747
	IGF-1	Diabetic maculopathy	rs36086195	1	16510894	EPHA2;ARHGEF19	T	C	-0.02429	0.002565	2.81838e-21	89.6768
	IGF-1	Diabetic maculopathy	rs61828911	1	173543799	SLC9C2	A	G	0.02099	0.003328	2.85102e-10	39.7794
	IGF-1	Diabetic maculopathy	rs12749584	1	176457246	PAPPA2	A	G	-0.02871	0.003346	9.33254e-18	73.6232
	IGF-1	Diabetic maculopathy	rs12145920	1	176772883	PAPPA2	C	T	0.0797	0.003306	1.99526e-128	581.18
	IGF-1	Diabetic maculopathy	rs2811289	1	178572693	C1orf220;MIR4424	A	G	0.01395	0.002541	3.97192e-08	30.1397
	IGF-1	Diabetic maculopathy	rs12023125	1	179310738	SOAT1	T	C	-0.01651	0.002973	2.80543e-08	30.8393
	IGF-1	Diabetic maculopathy	rs57872228	1	200418805	ZNF281;KIF14	C	T	-0.0193	0.003526	4.40555e-08	29.9606
	IGF-1	Diabetic maculopathy	rs12129763	1	202184031	LGR6	C	T	0.01794	0.002571	3.01995e-12	48.6901
	IGF-1	Diabetic maculopathy	rs708727	1	205767885	SLC41A1	A	G	-0.01931	0.002572	6.0256e-14	56.3667
	IGF-1	Diabetic maculopathy	rs2466574	1	208053853	CD34	G	A	-0.02201	0.002787	2.81838e-15	62.3686
	IGF-1	Diabetic maculopathy	rs10753509	1	21172038	EIF4G3	C	T	-0.01551	0.002598	2.37684e-09	35.6406
	IGF-1	Diabetic maculopathy	rs446175	1	214189783	PROX1	G	A	-0.02486	0.002902	1.07152e-17	73.385
	IGF-1	Diabetic maculopathy	rs17584607	1	220771657	MARK1	T	C	0.05252	0.007851	2.23872e-11	44.7507
	IGF-1	Diabetic maculopathy	rs115236209	1	2208908	SKI	G	T	0.03862	0.005142	5.88844e-14	56.4106
	IGF-1	Diabetic maculopathy	rs72472382	1	220929332	2026-03-02	G	A	-0.03879	0.006966	2.55859e-08	31.0079
	IGF-1	Diabetic maculopathy	rs12141189	1	221053545	HLX	C	T	-0.05464	0.00294	4.16869e-77	345.403
	IGF-1	Diabetic maculopathy	rs10917042	1	22109370	USP48	A	G	-0.01688	0.002956	1.1272e-08	32.6089
	IGF-1	Diabetic maculopathy	rs484084	1	234857676	LOC101927787;LINC01132	C	T	0.02714	0.002541	1.25893e-26	114.08
	IGF-1	Diabetic maculopathy	rs7517340	1	243710190	AKT3	C	T	0.04329	0.003292	1.69824e-39	172.924
	IGF-1	Diabetic maculopathy	rs10927132	1	244279976	ZBTB18;C1orf100	G	A	0.02293	0.003669	4.12098e-10	39.0582
	IGF-1	Diabetic maculopathy	rs2802329	1	26466189	PDIK1L;FAM110D	C	T	0.03602	0.003314	1.62181e-27	118.136
	IGF-1	Diabetic maculopathy	rs75460349	1	27180088	ZDHHC18	C	A	-0.1416	0.008472	9.77237e-63	279.354
	IGF-1	Diabetic maculopathy	rs527931	1	29167161	OPRD1	C	T	-0.02616	0.003623	5.24807e-13	52.1361
	IGF-1	Diabetic maculopathy	rs77692382	1	40406715	MYCL;MFSD2A	T	C	-0.01617	0.00289	2.1928e-08	31.3058
	IGF-1	Diabetic maculopathy	rs61780439	1	41490177	SLFNL1-AS1	A	G	-0.02129	0.003054	3.0903e-12	48.5974
	IGF-1	Diabetic maculopathy	rs2819336	1	44015809	PTPRF	C	T	-0.03277	0.002636	1.7378e-35	154.548
	IGF-1	Diabetic maculopathy	rs56958645	1	65223626	RAVER2	T	C	0.02932	0.00416	1.8197e-12	49.6754
	IGF-1	Diabetic maculopathy	rs9436300	1	65895264	LEPR;LEPROT	G	A	-0.02177	0.002737	1.77828e-15	63.2655
	IGF-1	Diabetic maculopathy	rs469773	1	91530259	ZNF644;HFM1	T	C	0.08176	0.00319	6.30957e-145	656.902
	IGF-1	Diabetic maculopathy	rs1886684	1	92975938	EVI5	C	T	-0.021	0.002625	1.23027e-15	64
	IGF-1	Diabetic maculopathy	rs11164871	1	93555682	MTF2	T	C	0.01586	0.002623	1.45881e-09	36.5603
	IGF-1	Diabetic maculopathy	rs12217775	10	102646010	PAX2;SLF2	G	A	0.03131	0.002556	1.69824e-34	150.053
	IGF-1	Diabetic maculopathy	rs71496537	10	103952323	NOLC1;ELOVL3	T	G	-0.02031	0.002929	4.0738e-12	48.0818
	IGF-1	Diabetic maculopathy	rs7896519	10	104866863	NT5C2	T	C	-0.02174	0.002678	4.67735e-16	65.9019
	IGF-1	Diabetic maculopathy	rs3858325	10	117988795	GFRA1	T	C	0.02283	0.002541	2.5704e-19	80.724
	IGF-1	Diabetic maculopathy	rs11257776	10	12450457	CAMK1D	T	C	0.03131	0.005638	2.79254e-08	30.8401
	IGF-1	Diabetic maculopathy	rs12779609	10	125046334	BUB3;GPR26	T	C	0.02317	0.003566	8.12831e-11	42.2172
	IGF-1	Diabetic maculopathy	rs9329341	10	13532447	BEND7	A	G	-0.01777	0.002568	4.46684e-12	47.8834
	IGF-1	Diabetic maculopathy	rs12770588	10	21709301	LINC02643;MIR1915HG	G	A	-0.03072	0.003266	5.24807e-21	88.4729
	IGF-1	Diabetic maculopathy	rs7088318	10	22852948	PIP4K2A	A	C	0.01875	0.002581	3.71535e-13	52.7748
	IGF-1	Diabetic maculopathy	rs12240534	10	50318141	VSTM4	T	C	0.01777	0.00266	2.39883e-11	44.6284
	IGF-1	Diabetic maculopathy	rs1832007	10	5254847	AKR1C4	G	A	0.0605	0.003498	5.12861e-67	299.138
	IGF-1	Diabetic maculopathy	rs293274	10	53214683	PRKG1	A	G	0.01398	0.002532	3.36512e-08	30.4851
	IGF-1	Diabetic maculopathy	rs10761493	10	62113852	ANK3	C	T	0.01643	0.002534	8.70964e-11	42.0399
	IGF-1	Diabetic maculopathy	rs10905049	10	6910398	LINC00707;SFMBT2	A	G	0.01697	0.002571	4.16869e-11	43.5672
	IGF-1	Diabetic maculopathy	rs17476364	10	71094504	HK1	C	T	-0.02897	0.004053	8.91251e-13	51.0909
	IGF-1	Diabetic maculopathy	rs3847343	10	71319071	TSPAN15;NEUROG3	A	G	0.01742	0.002631	3.54813e-11	43.8384
	IGF-1	Diabetic maculopathy	rs6896	10	75135446	ANXA7	T	C	-0.03286	0.005726	9.52796e-09	32.9331
	IGF-1	Diabetic maculopathy	rs4418728	10	94839724	CYP26A1;MYOF	T	G	-0.03175	0.002543	8.91251e-36	155.882
	IGF-1	Diabetic maculopathy	rs9630085	10	95333063	FFAR4	G	A	0.02772	0.003162	1.86209e-18	76.8533
	IGF-1	Diabetic maculopathy	rs1969867	10	96030458	PLCE1	T	G	-0.02318	0.002772	6.30957e-17	69.9263
	IGF-1	Diabetic maculopathy	rs61902812	11	113374420	DRD2;TMPRSS5	A	C	0.01918	0.002623	2.63027e-13	53.4688
	IGF-1	Diabetic maculopathy	rs508205	11	120057343	LOC107984399;OAF	A	G	0.01598	0.002547	3.4914e-10	39.3637
	IGF-1	Diabetic maculopathy	rs11217863	11	120293138	ARHGEF12	A	G	0.03063	0.003957	1e-14	59.9186
	IGF-1	Diabetic maculopathy	rs4936759	11	122763516	JHY	C	T	0.02076	0.002568	6.16595e-16	65.3529
	IGF-1	Diabetic maculopathy	rs3967200	11	126232385	ST3GAL4	T	C	-0.02512	0.003717	1.38038e-11	45.6724
	IGF-1	Diabetic maculopathy	rs6486121	11	13355770	ARNTL	T	C	0.01831	0.002635	3.71535e-12	48.2854
	IGF-1	Diabetic maculopathy	rs72858776	11	15772953	LOC102724957;SOX6	T	G	-0.03772	0.004689	8.70964e-16	64.7117
	IGF-1	Diabetic maculopathy	rs11605284	11	1644905	KRTAP5-4;KRTAP5-5	C	T	-0.01963	0.00284	4.7863e-12	47.7754
	IGF-1	Diabetic maculopathy	rs11024614	11	18326758	HPS5	T	C	-0.02521	0.002626	8.12831e-22	92.1629
	IGF-1	Diabetic maculopathy	rs11564722	11	2178330	INS-IGF2	T	C	-0.1056	0.003008	1e-200	1232.46
	IGF-1	Diabetic maculopathy	rs10835211	11	27701365	BDNF-AS	A	G	-0.01966	0.002875	8.12831e-12	46.7618
	IGF-1	Diabetic maculopathy	rs7949790	11	30374608	ARL14EP;MPPED2	G	A	0.02901	0.00335	4.7863e-18	74.9904
	IGF-1	Diabetic maculopathy	rs11029446	11	3740574	NUP98	T	C	-0.02701	0.003095	2.69153e-18	76.1602
	IGF-1	Diabetic maculopathy	rs3136512	11	46760120	F2	T	C	-0.01972	0.002543	8.91251e-15	60.1341
	IGF-1	Diabetic maculopathy	rs10838811	11	48186795	PTPRJ	G	A	-0.05375	0.002889	3.16228e-77	346.148
	IGF-1	Diabetic maculopathy	rs11544374	11	57004577	APLNR	T	C	-0.01616	0.002814	9.37562e-09	32.9788
	IGF-1	Diabetic maculopathy	rs174566	11	61592362	FADS2	G	A	-0.02151	0.002653	5.12861e-16	65.7365
	IGF-1	Diabetic maculopathy	rs78279816	11	62687377	CHRM1	C	T	0.04517	0.007802	7.06318e-09	33.5188
	IGF-1	Diabetic maculopathy	rs12790261	11	66988048	KDM2A	A	C	0.04088	0.004585	4.7863e-19	79.4956
	IGF-1	Diabetic maculopathy	rs10899487	11	78085474	GAB2	A	G	-0.02849	0.003469	2.13796e-16	67.4491
	IGF-1	Diabetic maculopathy	rs641936	11	94197260	MRE11	G	A	0.02014	0.002688	6.76083e-14	56.1384
	IGF-1	Diabetic maculopathy	rs1520222	12	102797293	IGF1	A	G	-0.09098	0.002886	1e-200	993.801
	IGF-1	Diabetic maculopathy	rs9919733	12	102880122	IGF1;LINC00485	C	T	0.09067	0.006521	6.0256e-44	193.33
	IGF-1	Diabetic maculopathy	rs1427760	12	115100714	TBX5-AS1;TBX3	C	T	0.01621	0.002543	1.80717e-10	40.6325
	IGF-1	Diabetic maculopathy	rs60933741	12	116196548	TBX3;MED13L	C	T	0.04513	0.004604	1.09648e-22	96.086
	IGF-1	Diabetic maculopathy	rs2856321	12	11855773	ETV6	A	G	-0.03155	0.002634	4.57088e-33	143.472
	IGF-1	Diabetic maculopathy	rs958812	12	12049662	ETV6;BCL2L14	A	G	-0.01736	0.002789	4.84172e-10	38.7438
	IGF-1	Diabetic maculopathy	rs11065015	12	120520863	BICDL1	T	C	0.04576	0.007877	6.28058e-09	33.7482
	IGF-1	Diabetic maculopathy	rs1800574	12	121416864	HNF1A	T	C	0.2056	0.007504	3.16228e-165	750.69
	IGF-1	Diabetic maculopathy	rs1879379	12	123727443	C12orf65	A	G	0.01631	0.002745	2.82488e-09	35.3039
	IGF-1	Diabetic maculopathy	rs7489210	12	20585303	PDE3A	T	C	0.02139	0.003649	4.61318e-09	34.3616
	IGF-1	Diabetic maculopathy	rs9738365	12	31997635	H3F3C;LINC02422	A	C	0.06909	0.00287	5.01187e-128	579.518
	IGF-1	Diabetic maculopathy	rs1150974	12	32050598	LINC02422;RESF1	A	C	0.03992	0.004069	1e-22	96.2511
	IGF-1	Diabetic maculopathy	rs11051696	12	32103633	LINC02422;RESF1	T	C	0.02191	0.003254	1.65959e-11	45.3367
	IGF-1	Diabetic maculopathy	rs11169801	12	39241429	CPNE8	A	G	0.01632	0.00265	7.46449e-10	37.927
	IGF-1	Diabetic maculopathy	rs116085211	12	52388221	ACVR1B	T	C	0.04931	0.008165	1.54882e-09	36.4718
	IGF-1	Diabetic maculopathy	rs78607331	12	57648644	R3HDM2	T	C	-0.04415	0.00608	3.80189e-13	52.7296
	IGF-1	Diabetic maculopathy	rs12229749	12	63503447	PPM1H;AVPR1A	T	C	0.02501	0.002685	1.23027e-20	86.7638
	IGF-1	Diabetic maculopathy	rs1351394	12	66351826	HMGA2	C	T	0.02027	0.002534	1.23027e-15	63.9874
	IGF-1	Diabetic maculopathy	rs78733170	12	77409969	CSRP2;E2F7	G	A	-0.02363	0.003508	1.62181e-11	45.3741
	IGF-1	Diabetic maculopathy	rs10777174	12	89897286	POC1B	G	A	-0.02098	0.002795	6.0256e-14	56.344
	IGF-1	Diabetic maculopathy	rs11064536	12	905582	WNK1	C	T	-0.02296	0.003375	1.02329e-11	46.2803
	IGF-1	Diabetic maculopathy	rs1420409	12	98186865	LOC643711;MIR4495	A	G	0.02809	0.003022	1.44544e-20	86.4002
	IGF-1	Diabetic maculopathy	rs71432868	13	106559402	LINC00343;LINC00460	C	T	0.03269	0.005001	6.30957e-11	42.7284
	IGF-1	Diabetic maculopathy	rs9583151	13	107666257	LINC00443;FAM155A	C	T	0.01768	0.00254	3.38844e-12	48.4504
	IGF-1	Diabetic maculopathy	rs7323205	13	110365525	LINC00399;LINC00676	C	T	0.0173	0.002601	2.95121e-11	44.2396
	IGF-1	Diabetic maculopathy	rs6602912	13	114546549	GAS6	G	T	0.02703	0.002807	5.88844e-22	92.7272
	IGF-1	Diabetic maculopathy	rs4294650	13	21356540	XPO4	T	C	-0.02489	0.002742	1.12202e-19	82.3977
	IGF-1	Diabetic maculopathy	rs7338535	13	27893744	RASL11A;GTF3A	A	G	0.01463	0.002603	1.91867e-08	31.5893
	IGF-1	Diabetic maculopathy	rs11147783	13	40750882	COG6;LINC00332	G	A	0.0403	0.003285	1.31826e-34	150.501
	IGF-1	Diabetic maculopathy	rs1170158	13	42701941	DGKH	T	G	0.02101	0.003279	1.49279e-10	41.0553
	IGF-1	Diabetic maculopathy	rs9316216	13	47193442	LRCH1	T	C	0.02094	0.002751	2.69153e-14	57.9392
	IGF-1	Diabetic maculopathy	rs74423421	13	49705775	FNDC3A	C	T	-0.02987	0.005029	2.85759e-09	35.2783
	IGF-1	Diabetic maculopathy	rs61957204	13	74084684	KLF5;LINC00392	A	G	0.04423	0.004688	3.98107e-21	89.0141
	IGF-1	Diabetic maculopathy	rs9573378	13	74976336	LINC00402;LOC100288208	T	G	-0.01442	0.002557	1.71002e-08	31.8031
	IGF-1	Diabetic maculopathy	rs11843068	13	99621570	DOCK9	G	A	-0.02065	0.002839	3.46737e-13	52.9065
	IGF-1	Diabetic maculopathy	rs10136874	14	101202022	DLK1	G	T	0.02975	0.002537	9.54993e-32	137.51
	IGF-1	Diabetic maculopathy	rs4982716	14	23419167	LOC101926933	G	A	0.01433	0.002559	2.1727e-08	31.3582
	IGF-1	Diabetic maculopathy	rs11620783	14	24871530	NYNRIN	T	C	-0.02435	0.002572	2.81838e-21	89.6305
	IGF-1	Diabetic maculopathy	rs10146891	14	29719646	LINC01551;PRKD1	T	C	0.01982	0.002647	7.07946e-14	56.066
	IGF-1	Diabetic maculopathy	rs1950695	14	33145590	AKAP6	C	T	0.01491	0.00254	4.33511e-09	34.4578
	IGF-1	Diabetic maculopathy	rs55741121	14	33985944	NPAS3	C	T	0.01647	0.002776	2.98538e-09	35.2005
	IGF-1	Diabetic maculopathy	rs118049205	14	42169004	LRFN5	A	G	-0.0722	0.01287	2.01372e-08	31.4715
	IGF-1	Diabetic maculopathy	rs4436712	14	60808002	LINC02322;C14orf39	T	G	0.02237	0.002623	1.51356e-17	72.7337
	IGF-1	Diabetic maculopathy	rs181250249	14	64772114	ESR2	T	C	-0.1044	0.01347	9.33254e-15	60.0711
	IGF-1	Diabetic maculopathy	rs2185490	14	69732119	GALNT16	C	A	-0.01812	0.002614	4.16869e-12	48.0513
	IGF-1	Diabetic maculopathy	rs13379043	14	74250126	ELMSAN1	C	T	-0.02926	0.002874	2.39883e-24	103.651
	IGF-1	Diabetic maculopathy	rs2080201	14	75629972	TMED10	T	C	-0.02245	0.002537	8.70964e-19	78.3054
	IGF-1	Diabetic maculopathy	rs10131718	14	93926959	UNC79	G	T	0.02508	0.002743	6.0256e-20	83.5995
	IGF-1	Diabetic maculopathy	rs546220	15	40379260	BMF	A	C	-0.01497	0.002605	9.03649e-09	33.0239
	IGF-1	Diabetic maculopathy	rs1659563	15	40740713	BAHD1	G	A	-0.01523	0.002551	2.37684e-09	35.6434
	IGF-1	Diabetic maculopathy	rs147525635	15	43468698	TMEM62	A	G	-0.01768	0.002555	4.46684e-12	47.8831
	IGF-1	Diabetic maculopathy	rs139974673	15	44027885	CATSPER2P1	C	T	-0.173	0.008098	3.16228e-101	456.391
	IGF-1	Diabetic maculopathy	rs2414098	15	51537806	MIR4713HG	C	T	-0.01738	0.002613	2.88403e-11	44.2406
	IGF-1	Diabetic maculopathy	rs12592402	15	62349020	VPS13C	G	A	-0.04306	0.002546	3.46737e-64	286.043
	IGF-1	Diabetic maculopathy	rs11630566	15	62418186	C2CD4A;C2CD4B	T	G	-0.016	0.002781	8.72971e-09	33.1008
	IGF-1	Diabetic maculopathy	rs289170	15	62576303	GOLGA2P11;MIR8067	A	C	0.0173	0.002532	8.31764e-12	46.6836
	IGF-1	Diabetic maculopathy	rs79076440	15	63803863	USP3	G	A	-0.01998	0.003339	2.1677e-09	35.8062
	IGF-1	Diabetic maculopathy	rs2271729	15	68603817	ITGA11	T	G	-0.0445	0.005426	2.34423e-16	67.2606
	IGF-1	Diabetic maculopathy	rs5742915	15	74336633	PML	C	T	0.03185	0.002538	3.98107e-36	157.484
	IGF-1	Diabetic maculopathy	rs28362930	15	74701200	SEMA7A	A	G	0.025	0.003896	1.38038e-10	41.1758
	IGF-1	Diabetic maculopathy	rs7177143	15	79051453	ADAMTS7	A	G	0.01912	0.003206	2.49459e-09	35.5671
	IGF-1	Diabetic maculopathy	rs2165247	15	89118141	DET1;LINC01586	T	C	0.01864	0.002724	7.76247e-12	46.825
	IGF-1	Diabetic maculopathy	rs6497005	15	93424895	ASB9P1;LINC01578	G	T	0.02229	0.003463	1.21339e-10	41.43
	IGF-1	Diabetic maculopathy	rs147370423	15	99177663	FAM169B;IRAIN	C	A	0.03056	0.002632	3.63078e-31	134.814
	IGF-1	Diabetic maculopathy	rs2593053	15	99500256	IGF1R	A	G	0.01976	0.002609	3.63078e-14	57.3622
	IGF-1	Diabetic maculopathy	rs4988483	16	1129010	SSTR5	A	C	-0.2178	0.005568	1e-200	1530.09
	IGF-1	Diabetic maculopathy	rs117361634	16	1165084	C1QTNF8;CACNA1H	A	G	-0.05251	0.006484	5.49541e-16	65.584
	IGF-1	Diabetic maculopathy	rs35062095	16	12563710	SNX29	G	A	0.01913	0.002854	2.04174e-11	44.9285
	IGF-1	Diabetic maculopathy	rs72787688	16	14658453	PARN	T	G	-0.01736	0.002897	2.07014e-09	35.9089
	IGF-1	Diabetic maculopathy	rs9929482	16	17472691	XYLT1	C	T	-0.01494	0.002626	1.28825e-08	32.3677
	IGF-1	Diabetic maculopathy	rs11644716	16	1862927	HAGH	C	T	0.1147	0.004907	1e-120	546.38
	IGF-1	Diabetic maculopathy	rs147400256	16	1942182	LINC02124;HS3ST6	A	C	-0.1371	0.009087	2.04174e-51	227.632
	IGF-1	Diabetic maculopathy	rs113439442	16	1995997	RPL3L	T	C	-0.04984	0.005299	5.24807e-21	88.4643
	IGF-1	Diabetic maculopathy	rs8060025	16	27327214	IL4R	G	T	-0.0203	0.002597	5.37032e-15	61.101
	IGF-1	Diabetic maculopathy	rs9932605	16	30092048	PPP4C	G	A	0.01687	0.00253	2.63027e-11	44.462
	IGF-1	Diabetic maculopathy	rs140820592	16	31021880	STX1B	T	G	-0.03572	0.00265	2.0893e-41	181.69
	IGF-1	Diabetic maculopathy	rs12597502	16	53170069	CHD9	G	A	0.01711	0.002763	5.91562e-10	38.3476
	IGF-1	Diabetic maculopathy	rs57292959	16	53799279	FTO	T	G	-0.0175	0.002566	9.12011e-12	46.5118
	IGF-1	Diabetic maculopathy	rs74774288	16	5922263	MIR8065;RBFOX1	T	G	-0.03763	0.003266	1e-30	132.75
	IGF-1	Diabetic maculopathy	rs72795270	16	69355229	VPS4A	T	G	-0.02465	0.003684	2.23872e-11	44.7708
	IGF-1	Diabetic maculopathy	rs33061	16	69633245	NFAT5	C	T	0.04283	0.00353	7.07946e-34	147.213
	IGF-1	Diabetic maculopathy	rs4889326	16	81533662	CMIP	T	C	0.01978	0.003066	1.11686e-10	41.6206
	IGF-1	Diabetic maculopathy	rs8059803	16	81603001	CMIP	A	G	0.04203	0.002768	4.36516e-52	230.561
	IGF-1	Diabetic maculopathy	rs11642090	16	81730582	CMIP	C	T	-0.02725	0.002633	4.2658e-25	107.11
	IGF-1	Diabetic maculopathy	rs11149612	16	83980965	MLYCD;OSGIN1	T	C	-0.03284	0.002554	8.12831e-38	165.335
	IGF-1	Diabetic maculopathy	rs12931768	16	950503	LMF1	A	C	0.0231	0.003065	4.7863e-14	56.8019
	IGF-1	Diabetic maculopathy	rs4790814	17	1622177	WDR81	A	G	-0.02192	0.002533	5.01187e-18	74.8877
	IGF-1	Diabetic maculopathy	rs12952818	17	17988591	GID4;DRG2	A	G	-0.02452	0.002631	1.1749e-20	86.8559
	IGF-1	Diabetic maculopathy	rs6502650	17	18255575	SHMT1	C	A	-0.01465	0.002654	3.38065e-08	30.4701
	IGF-1	Diabetic maculopathy	rs8079923	17	19869544	AKAP10	T	C	-0.02075	0.002878	5.62341e-13	51.9822
	IGF-1	Diabetic maculopathy	rs2447095	17	2293420	MNT	G	A	-0.01547	0.002535	1.04954e-09	37.2413
	IGF-1	Diabetic maculopathy	rs2952151	17	37828496	PGAP3	C	T	0.02111	0.002756	1.86209e-14	58.6703
	IGF-1	Diabetic maculopathy	rs2715554	17	38489170	RARA	G	A	-0.02473	0.003533	2.5704e-12	48.996
	IGF-1	Diabetic maculopathy	rs4793090	17	40686342	ATP6V0A1;NAGLU	A	G	0.01823	0.002666	7.94328e-12	46.7577
	IGF-1	Diabetic maculopathy	rs76527351	17	44212527	KANSL1	G	A	0.02086	0.003029	5.7544e-12	47.4275
	IGF-1	Diabetic maculopathy	rs11079157	17	53360799	HLF	T	G	0.02196	0.003005	2.75423e-13	53.4042
	IGF-1	Diabetic maculopathy	rs34444351	17	5564511	NLRP1;LOC339166	A	G	-0.01564	0.002544	7.94328e-10	37.7954
	IGF-1	Diabetic maculopathy	rs147130580	17	61605890	KCNH6	G	T	0.05264	0.009323	1.63682e-08	31.8802
	IGF-1	Diabetic maculopathy	rs142377191	17	61649170	DCAF7	A	G	0.1646	0.008836	1.69824e-77	347.015
	IGF-1	Diabetic maculopathy	rs137988421	17	61803255	STRADA	A	C	-0.04067	0.007327	2.84446e-08	30.8103
	IGF-1	Diabetic maculopathy	rs144588230	17	61934294	TCAM1P	A	G	-0.04758	0.00733	8.51138e-11	42.1348
	IGF-1	Diabetic maculopathy	rs6172	17	61996174	GH1	G	T	-0.06658	0.009149	3.38844e-13	52.9591
	IGF-1	Diabetic maculopathy	rs8178824	17	64224775	APOH	T	C	0.09422	0.007475	1.94984e-36	158.878
	IGF-1	Diabetic maculopathy	rs77542162	17	67081278	ABCA6	G	A	0.06216	0.008441	1.77828e-13	54.2293
	IGF-1	Diabetic maculopathy	rs35757209	17	73793504	UNK	C	T	0.02156	0.002654	4.46684e-16	65.9927
	IGF-1	Diabetic maculopathy	rs9902027	17	7440984	POLR2A;TNFSF12	T	C	0.02851	0.003037	6.16595e-21	88.1262
	IGF-1	Diabetic maculopathy	rs4075482	17	79074548	BAIAP2	A	C	-0.02077	0.002636	3.31131e-15	62.0844
	IGF-1	Diabetic maculopathy	rs34537593	18	12727596	PSMG2;LINC01882	A	G	0.01596	0.002695	3.19154e-09	35.071
	IGF-1	Diabetic maculopathy	rs34064770	18	13891474	MC2R	A	G	0.02681	0.00393	8.91251e-12	46.5381
	IGF-1	Diabetic maculopathy	rs1563189	18	1618782	LINC00470;METTL4	G	A	0.02521	0.002761	6.76083e-20	83.3706
	IGF-1	Diabetic maculopathy	rs597167	18	41003180	SYT4;LINC01478	A	G	-0.01748	0.002686	7.58578e-11	42.3517
	IGF-1	Diabetic maculopathy	rs34233878	18	42594280	SETBP1	C	T	0.03006	0.004257	1.62181e-12	49.8621
	IGF-1	Diabetic maculopathy	rs60147732	18	56079787	NEDD4L;MIR122	C	T	-0.036	0.004749	3.46737e-14	57.4646
	IGF-1	Diabetic maculopathy	rs190102446	18	57048571	LMAN1;CCBE1	T	C	-0.05633	0.00692	3.98107e-16	66.2624
	IGF-1	Diabetic maculopathy	rs585187	18	58177124	MC4R;CDH20	T	G	0.01723	0.002531	1e-11	46.3432
	IGF-1	Diabetic maculopathy	rs6506425	18	6690637	LINC01387;LOC101927168	G	A	-0.02177	0.003714	4.60257e-09	34.3584
	IGF-1	Diabetic maculopathy	rs8097893	18	74983055	GALR1	G	A	-0.07763	0.006267	3.01995e-35	153.44
	IGF-1	Diabetic maculopathy	rs11664727	18	75199865	GALR1;LINC01029	C	T	0.01972	0.002533	7.07946e-15	60.6099
	IGF-1	Diabetic maculopathy	rs2846579	18	901897	YES1;ADCYAP1	T	C	0.02712	0.003682	1.77828e-13	54.2515
	IGF-1	Diabetic maculopathy	rs11085725	19	10462513	TYK2	T	C	-0.04964	0.002789	6.76083e-71	316.786
	IGF-1	Diabetic maculopathy	rs11665873	19	11153820	SMARCA4	A	C	-0.02161	0.002624	1.8197e-16	67.8238
	IGF-1	Diabetic maculopathy	rs7254099	19	15533821	WIZ	G	A	-0.01801	0.002916	6.47143e-10	38.1463
	IGF-1	Diabetic maculopathy	rs58466966	19	30716553	URI1;ZNF536	C	T	-0.0227	0.002864	2.29087e-15	62.8211
	IGF-1	Diabetic maculopathy	rs2251125	19	36044502	ATP4A	G	A	-0.01394	0.00253	3.55631e-08	30.3588
	IGF-1	Diabetic maculopathy	rs75403087	19	39147510	ACTN4	A	G	-0.02889	0.004334	2.63027e-11	44.4342
	IGF-1	Diabetic maculopathy	rs76860122	19	42736193	GSK3A	A	G	0.04709	0.008054	4.98884e-09	34.1849
	IGF-1	Diabetic maculopathy	rs296361	19	48389363	SULT2A1	A	G	0.02782	0.003422	4.2658e-16	66.0928
	IGF-1	Diabetic maculopathy	rs11666792	19	49227043	RASIP1	A	G	-0.03098	0.002544	4.0738e-34	148.296
	IGF-1	Diabetic maculopathy	rs197153	19	4984351	KDM4B	G	T	-0.05484	0.002671	1.1749e-93	421.548
	IGF-1	Diabetic maculopathy	rs76511820	19	54072271	ZNF331	T	C	-0.03841	0.006006	1.61065e-10	40.8995
	IGF-1	Diabetic maculopathy	rs10405357	19	54759666	LILRB5	C	T	-0.02444	0.002562	1.44544e-21	91.0006
	IGF-1	Diabetic maculopathy	rs11569393	19	6721640	C3	C	A	0.01441	0.002583	2.42661e-08	31.1228
	IGF-1	Diabetic maculopathy	rs7256994	19	7180822	INSR	A	G	-0.02077	0.002695	1.28825e-14	59.3958
	IGF-1	Diabetic maculopathy	rs7578633	2	113978650	PAX8	T	C	0.02461	0.002636	9.77237e-21	87.163
	IGF-1	Diabetic maculopathy	rs6736082	2	11560194	LINC00570;E2F6	A	C	-0.01522	0.002633	7.49894e-09	33.4139
	IGF-1	Diabetic maculopathy	rs2311597	2	121305771	LINC01101;GLI2	G	A	0.01703	0.002567	3.23594e-11	44.0127
	IGF-1	Diabetic maculopathy	rs11894012	2	144274527	ARHGAP15	T	G	0.01405	0.002555	3.83707e-08	30.2392
	IGF-1	Diabetic maculopathy	rs58387407	2	152924773	CACNB4	G	A	0.01756	0.003203	4.16869e-08	30.0563
	IGF-1	Diabetic maculopathy	rs115283512	2	172379649	CYBRD1	T	C	0.02089	0.003262	1.50661e-10	41.0118
	IGF-1	Diabetic maculopathy	rs6741049	2	174722684	CDCA7;SP3	C	T	-0.0163	0.00278	4.57088e-09	34.3784
	IGF-1	Diabetic maculopathy	rs17400325	2	178565913	PDE11A	C	T	0.05501	0.006363	5.37032e-18	74.7411
	IGF-1	Diabetic maculopathy	rs187745	2	180699771	ZNF385B	T	C	-0.01479	0.002566	8.12831e-09	33.2218
	IGF-1	Diabetic maculopathy	rs3769825	2	202111380	CASP8	G	A	0.01401	0.002558	4.36516e-08	29.9968
	IGF-1	Diabetic maculopathy	rs12693968	2	203302627	BMPR2	A	G	-0.02151	0.002902	1.25893e-13	54.9397
	IGF-1	Diabetic maculopathy	rs13418037	2	218314141	DIRC3	T	C	0.02166	0.003271	3.54813e-11	43.8486
	IGF-1	Diabetic maculopathy	rs7607369	2	219279097	CTDSP1;VIL1	G	A	0.02128	0.002553	7.58578e-17	69.4771
	IGF-1	Diabetic maculopathy	rs36072132	2	222312658	EPHA4	T	C	0.01556	0.002542	9.2045e-10	37.4687
	IGF-1	Diabetic maculopathy	rs10498238	2	230166564	PID1;DNER	T	C	0.03818	0.004777	1.31826e-15	63.8795
	IGF-1	Diabetic maculopathy	rs1465529	2	231039037	SP110	C	T	-0.02203	0.002763	1.51356e-15	63.5722
	IGF-1	Diabetic maculopathy	rs10195106	2	242367402	FARP2	T	C	0.02235	0.003078	3.89045e-13	52.7251
	IGF-1	Diabetic maculopathy	rs10185143	2	25150758	ADCY3;DNAJC27	C	T	-0.01604	0.002536	2.55859e-10	40.0046
	IGF-1	Diabetic maculopathy	rs10171272	2	25946636	DTNB;ASXL2	A	C	0.03967	0.002758	6.60693e-47	206.888
	IGF-1	Diabetic maculopathy	rs35628191	2	27004254	SLC35F6	T	C	0.01806	0.002579	2.5704e-12	49.038
	IGF-1	Diabetic maculopathy	rs1260326	2	27730940	GCKR	C	T	0.07428	0.002589	5.01187e-181	823.151
	IGF-1	Diabetic maculopathy	rs7574340	2	40621239	SLC8A1	C	T	-0.01887	0.002756	7.58578e-12	46.8798
	IGF-1	Diabetic maculopathy	rs7609170	2	42705635	KCNG3	G	T	0.03214	0.003813	3.46737e-17	71.049
	IGF-1	Diabetic maculopathy	rs75120545	2	44271496	LRPPRC;PPM1B	T	C	0.06174	0.007774	1.99526e-15	63.0731
	IGF-1	Diabetic maculopathy	rs3791679	2	56096892	EFEMP1	G	A	0.01977	0.003025	6.30957e-11	42.7132
	IGF-1	Diabetic maculopathy	rs4993554	2	6423546	LOC400940;LINC01247	A	G	0.02256	0.002541	6.76083e-19	78.8259
	IGF-1	Diabetic maculopathy	rs7575614	2	65689800	SPRED2;MIR4778	C	T	0.01397	0.002543	3.94457e-08	30.1787
	IGF-1	Diabetic maculopathy	rs11545482	2	70315987	PCBP1	T	C	-0.1194	0.008844	1.65959e-41	182.268
	IGF-1	Diabetic maculopathy	rs72841130	2	70412557	C2orf42	G	A	0.03955	0.005173	2.0893e-14	58.4532
	IGF-1	Diabetic maculopathy	rs7598660	2	73740425	ALMS1	A	G	-0.01729	0.002583	2.18776e-11	44.8065
	IGF-1	Diabetic maculopathy	rs715407	2	74765693	LOXL3	T	G	-0.02049	0.003757	4.90908e-08	29.7441
	IGF-1	Diabetic maculopathy	rs4972041	2	88352002	KRCC1	C	T	0.0156	0.002777	1.94536e-08	31.5571
	IGF-1	Diabetic maculopathy	rs73125628	20	20066701	CFAP61	T	C	-0.06292	0.002829	1.25893e-109	494.665
	IGF-1	Diabetic maculopathy	rs6082354	20	21217976	KIZ	C	A	-0.0426	0.002684	1e-56	251.915
	IGF-1	Diabetic maculopathy	rs6088579	20	33284624	PIGU;TP53INP2	G	A	0.03164	0.003287	6.16595e-22	92.656
	IGF-1	Diabetic maculopathy	rs2208030	20	3355567	C20orf194	C	T	-0.02123	0.002532	5.01187e-17	70.3028
	IGF-1	Diabetic maculopathy	rs2268041	20	35818408	RPN2	C	T	0.02107	0.003211	5.37032e-11	43.0575
	IGF-1	Diabetic maculopathy	rs35152862	20	37767008	DHX35;LINC01734	A	G	-0.04666	0.007574	7.26106e-10	37.9524
	IGF-1	Diabetic maculopathy	rs146411982	20	38985760	LINC01370;MAFB	G	A	-0.04976	0.008788	1.49279e-08	32.0613
	IGF-1	Diabetic maculopathy	rs78264241	20	49132139	PTPN1	A	C	-0.03601	0.00474	3.01995e-14	57.7151
	IGF-1	Diabetic maculopathy	rs79770859	20	54810965	CBLN4;MC3R	G	A	0.02558	0.003616	1.51356e-12	50.0431
	IGF-1	Diabetic maculopathy	rs1291208	20	62330417	ARFRP1	C	T	-0.04254	0.004593	2.04174e-20	85.7832
	IGF-1	Diabetic maculopathy	rs8126001	20	62711459	OPRL1	T	C	0.02778	0.002539	7.24436e-28	119.712
	IGF-1	Diabetic maculopathy	rs62229260	21	37437566	SETD4;LOC100133286	A	G	0.04547	0.002587	3.71535e-69	308.928
	IGF-1	Diabetic maculopathy	rs73220511	21	38601680	VPS26C	T	C	0.02523	0.004208	2.02302e-09	35.9487
	IGF-1	Diabetic maculopathy	rs9978775	21	40694526	BRWD1-AS1	G	A	0.02224	0.002556	3.23594e-18	75.7091
	IGF-1	Diabetic maculopathy	rs369454	21	42818963	MX1	C	A	0.01796	0.002615	6.45654e-12	47.1704
	IGF-1	Diabetic maculopathy	rs5754217	22	21939675	UBE2L3	T	G	-0.0195	0.00321	1.2388e-09	36.9028
	IGF-1	Diabetic maculopathy	rs2000467	22	24241533	MIF-AS1	G	A	-0.02332	0.002654	1.54882e-18	77.2067
	IGF-1	Diabetic maculopathy	rs2294239	22	29449477	ZNRF3	G	A	-0.01693	0.00257	4.36516e-11	43.3958
	IGF-1	Diabetic maculopathy	rs6000002	22	36178273	RBFOX2	G	T	0.0347	0.003681	4.16869e-21	88.8643
	IGF-1	Diabetic maculopathy	rs6519133	22	39096602	JOSD1	C	T	-0.03556	0.002592	7.76247e-43	188.215
	IGF-1	Diabetic maculopathy	rs9611567	22	41769754	TEF	G	A	-0.03655	0.002958	4.67735e-35	152.679
	IGF-1	Diabetic maculopathy	rs1023470	22	46235677	ATXN10	G	A	-0.02191	0.002939	9.12011e-14	55.5758
	IGF-1	Diabetic maculopathy	rs62280667	3	101084604	SENP7	C	T	0.03164	0.002675	2.81838e-32	139.902
	IGF-1	Diabetic maculopathy	rs115396404	3	107261788	BBX	C	T	-0.02579	0.003327	9.12011e-15	60.0893
	IGF-1	Diabetic maculopathy	rs9863187	3	113407795	USF3	G	A	-0.0153	0.002674	1.0617e-08	32.7386
	IGF-1	Diabetic maculopathy	rs2606755	3	11358566	ATG7	A	G	0.01757	0.002638	2.75423e-11	44.3602
	IGF-1	Diabetic maculopathy	rs13083456	3	124281313	KALRN	C	T	-0.02395	0.003842	4.59198e-10	38.8594
	IGF-1	Diabetic maculopathy	rs59796456	3	12795611	TMEM40	G	A	-0.02151	0.00357	1.70216e-09	36.3032
	IGF-1	Diabetic maculopathy	rs687339	3	135932359	MSL2;PCCB	T	C	0.04894	0.003019	4.16869e-59	262.786
	IGF-1	Diabetic maculopathy	rs17487338	3	138848435	BPESC1;PISRT1	A	G	-0.03271	0.003408	7.94328e-22	92.1217
	IGF-1	Diabetic maculopathy	rs2871960	3	141121814	ZBTB38	C	A	-0.03697	0.002546	8.51138e-48	210.854
	IGF-1	Diabetic maculopathy	rs73238180	3	142123392	XRN1	A	G	-0.02886	0.004222	8.12831e-12	46.7257
	IGF-1	Diabetic maculopathy	rs1604038	3	170709193	EIF5A2;SLC2A2	T	C	0.02615	0.002803	1.04713e-20	87.0357
	IGF-1	Diabetic maculopathy	rs572169	3	172165727	GHSR	T	C	0.07027	0.002719	2.51189e-147	667.915
	IGF-1	Diabetic maculopathy	rs232000	3	172270021	TNFSF10;LINC02068	G	A	-0.02213	0.002756	9.77237e-16	64.4769
	IGF-1	Diabetic maculopathy	rs6778003	3	185991970	DGKG	G	T	-0.02237	0.002786	9.77237e-16	64.4718
	IGF-1	Diabetic maculopathy	rs9879333	3	186381220	FETUB;HRG	A	G	-0.01755	0.002944	2.51768e-09	35.5368
	IGF-1	Diabetic maculopathy	rs7630284	3	187595977	BCL6;LINC01991	T	C	-0.01882	0.002769	1.07152e-11	46.1948
	IGF-1	Diabetic maculopathy	rs12486509	3	188471184	LPP	T	G	0.01573	0.00259	1.26183e-09	36.8857
	IGF-1	Diabetic maculopathy	rs11708160	3	23550746	UBE2E2	T	C	0.01658	0.002534	5.88844e-11	42.811
	IGF-1	Diabetic maculopathy	rs4858629	3	24716483	THRB-AS1;RARB	A	C	0.01739	0.002564	1.20226e-11	46.0006
	IGF-1	Diabetic maculopathy	rs4678732	3	33212485	SUSD5	A	G	0.01941	0.002616	1.1749e-13	55.0523
	IGF-1	Diabetic maculopathy	rs3846059	3	42695313	LOC101928323	A	G	0.0257	0.003762	8.51138e-12	46.669
	IGF-1	Diabetic maculopathy	rs12152493	3	47029661	NBEAL2	A	G	0.02144	0.002571	7.4131e-17	69.5417
	IGF-1	Diabetic maculopathy	rs7637665	3	49552295	DAG1	C	T	0.01485	0.002547	5.50808e-09	33.9934
	IGF-1	Diabetic maculopathy	rs112893170	3	57211863	IL17RD;HESX1	C	T	-0.02117	0.003215	4.57088e-11	43.3591
	IGF-1	Diabetic maculopathy	rs149547076	3	57557444	ARF4	C	T	0.07851	0.01266	5.62341e-10	38.4576
	IGF-1	Diabetic maculopathy	rs9865710	3	88203586	C3orf38	A	G	0.03512	0.003495	9.12011e-24	100.975
	IGF-1	Diabetic maculopathy	rs9842522	3	98563367	DCBLD2	A	G	-0.02247	0.00259	4.16869e-18	75.2673
	IGF-1	Diabetic maculopathy	rs35797419	4	100069529	LOC100507053	T	C	-0.04188	0.002845	4.7863e-49	216.695
	IGF-1	Diabetic maculopathy	rs1229984	4	100239319	ADH1B	C	T	-0.142	0.0085	1.25893e-62	279.087
	IGF-1	Diabetic maculopathy	rs144901683	4	106031949	CXXC4-AS1;TET2	C	A	-0.02463	0.002542	3.38844e-22	93.881
	IGF-1	Diabetic maculopathy	rs3804174	4	121719932	PRDM5	T	C	0.01776	0.002733	8.12831e-11	42.2286
	IGF-1	Diabetic maculopathy	rs1948506	4	129150590	LARP1B;PGRMC2	T	C	0.01849	0.002924	2.5293e-10	39.987
	IGF-1	Diabetic maculopathy	rs80208356	4	14008470	LINC01182;LINC01085	A	G	-0.0292	0.004704	5.37032e-10	38.5328
	IGF-1	Diabetic maculopathy	rs813139	4	145858473	HHIP;ANAPC10	G	A	0.01557	0.002555	1.10154e-09	37.136
	IGF-1	Diabetic maculopathy	rs11733575	4	146748044	ZNF827	A	G	-0.01965	0.003572	3.76704e-08	30.2623
	IGF-1	Diabetic maculopathy	rs7697204	4	148980174	ARHGAP10	T	C	0.02694	0.002896	1.34896e-20	86.5362
	IGF-1	Diabetic maculopathy	rs62334147	4	169345005	DDX60L	C	T	0.02248	0.003286	7.94328e-12	46.8013
	IGF-1	Diabetic maculopathy	rs4394044	4	186607420	SORBS2	T	C	0.01571	0.00258	1.15345e-09	37.0777
	IGF-1	Diabetic maculopathy	rs73238762	4	20375619	SLIT2	G	A	0.02012	0.002872	2.45471e-12	49.078
	IGF-1	Diabetic maculopathy	rs10006687	4	23876186	PPARGC1A	G	A	-0.01634	0.002804	5.67545e-09	33.9585
	IGF-1	Diabetic maculopathy	rs13108218	4	3443931	HGFAC	G	A	0.02393	0.002626	8.12831e-20	83.0416
	IGF-1	Diabetic maculopathy	rs2055888	4	38231524	TBC1D1;LINC02513	T	C	0.01527	0.002767	3.39625e-08	30.4551
	IGF-1	Diabetic maculopathy	rs7676961	4	39684217	SMIM14;UBE2K	C	T	-0.03441	0.002533	4.89779e-42	184.544
	IGF-1	Diabetic maculopathy	rs7689003	4	45125825	GNPDA2;GABRG1	G	A	-0.04519	0.002678	6.76083e-64	284.75
	IGF-1	Diabetic maculopathy	rs79706522	4	46572372	GABRA2;COX7B2	G	A	-0.03774	0.004422	1.38038e-17	72.8394
	IGF-1	Diabetic maculopathy	rs34707604	4	69491456	UGT2B17;UGT2B15	C	T	-0.03962	0.003043	9.54993e-39	169.522
	IGF-1	Diabetic maculopathy	rs1349852	4	69533217	UGT2B15	C	A	-0.02285	0.002554	3.71535e-19	80.0443
	IGF-1	Diabetic maculopathy	rs16845933	4	72025974	DCK;SLC4A4	A	C	-0.02069	0.003724	2.77971e-08	30.8675
	IGF-1	Diabetic maculopathy	rs4234798	4	7219933	SORCS2	G	T	0.04599	0.0026	5.01187e-70	312.882
	IGF-1	Diabetic maculopathy	rs4693557	4	83998642	COPS4;PLAC8	G	A	0.01762	0.002637	2.34423e-11	44.6469
	IGF-1	Diabetic maculopathy	rs10023050	4	88064431	AFF1;KLHL8	G	A	0.01505	0.002588	6.0256e-09	33.8177
	IGF-1	Diabetic maculopathy	rs55679357	4	90016295	FAM13A;TIGD2	T	C	0.03831	0.003314	6.45654e-31	133.635
	IGF-1	Diabetic maculopathy	rs10017418	4	97587688	LINC02267	G	T	-0.01644	0.002546	1.0666e-10	41.6953
	IGF-1	Diabetic maculopathy	rs26822	5	102518795	PPIP5K2	G	A	0.01986	0.002704	2.04174e-13	53.9442
	IGF-1	Diabetic maculopathy	rs60701	5	10733776	DAP	T	C	0.01648	0.0029	1.3366e-08	32.2937
	IGF-1	Diabetic maculopathy	rs6882205	5	111277742	NREP-AS1	T	G	-0.01616	0.002564	2.87078e-10	39.7234
	IGF-1	Diabetic maculopathy	rs73271090	5	132313550	AFF4;ZCCHC10	A	G	-0.04892	0.003402	6.91831e-47	206.778
	IGF-1	Diabetic maculopathy	rs10040679	5	133853332	LINC01843;JADE2	C	T	0.02934	0.003643	7.94328e-16	64.8637
	IGF-1	Diabetic maculopathy	rs667668	5	134597890	C5orf66	A	G	-0.02724	0.002558	1.8197e-26	113.4
	IGF-1	Diabetic maculopathy	rs17171818	5	137725003	KDM3B	T	C	0.0444	0.003149	3.80189e-45	198.802
	IGF-1	Diabetic maculopathy	rs3733731	5	142596415	ARHGAP26	G	A	0.01746	0.002669	6.0256e-11	42.7948
	IGF-1	Diabetic maculopathy	rs891903	5	158279638	EBF1	A	G	-0.0175	0.002915	1.94089e-09	36.0412
	IGF-1	Diabetic maculopathy	rs35668185	5	168256455	SLIT3	C	T	-0.07051	0.00312	3.98107e-113	510.731
	IGF-1	Diabetic maculopathy	rs13168379	5	173382761	CPEB4	A	G	0.03546	0.004984	1.12202e-12	50.6199
	IGF-1	Diabetic maculopathy	rs17714046	5	180661980	TRIM41	C	T	0.04501	0.006009	6.91831e-14	56.1066
	IGF-1	Diabetic maculopathy	rs55752007	5	35241205	PRLR;SPEF2	T	C	-0.05258	0.006411	2.34423e-16	67.2651
	IGF-1	Diabetic maculopathy	rs55681913	5	42687629	GHR	C	T	0.08027	0.004136	6.76083e-84	376.656
	IGF-1	Diabetic maculopathy	rs28485482	5	42781657	CCDC152	A	G	-0.03525	0.002846	3.0903e-35	153.408
	IGF-1	Diabetic maculopathy	rs271226	5	53141046	LINC02105;ARL15	A	G	0.02161	0.00367	3.87258e-09	34.6719
	IGF-1	Diabetic maculopathy	rs80138475	5	53304991	ARL15	T	C	0.04174	0.004009	2.18776e-25	108.401
	IGF-1	Diabetic maculopathy	rs11954036	5	59028853	PDE4D	C	T	-0.03681	0.002701	2.63027e-42	185.73
	IGF-1	Diabetic maculopathy	rs80170948	5	64020316	SREK1IP1	G	T	0.05144	0.006518	2.95121e-15	62.2835
	IGF-1	Diabetic maculopathy	rs1364076	5	72124610	TNPO1	G	A	-0.01641	0.002799	4.50817e-09	34.3725
	IGF-1	Diabetic maculopathy	rs2112161	5	72919887	UTP15;ARHGEF28	A	G	0.01804	0.002817	1.51705e-10	41.0109
	IGF-1	Diabetic maculopathy	rs12108803	5	77158507	TBCA;LOC101929154	G	T	0.04175	0.005843	8.91251e-13	51.0553
	IGF-1	Diabetic maculopathy	rs7736376	5	78403322	BHMT2;BHMT	C	T	-0.02439	0.004098	2.66686e-09	35.4225
	IGF-1	Diabetic maculopathy	rs13167261	5	88398723	MEF2C-AS1	G	A	-0.03041	0.002599	1.25893e-31	136.905
	IGF-1	Diabetic maculopathy	rs7730092	5	89480176	LINC01339	T	G	0.02676	0.003233	1.25893e-16	68.5111
	IGF-1	Diabetic maculopathy	rs35648612	5	95724339	LOC101929710	G	A	0.0156	0.002808	2.79898e-08	30.8642
	IGF-1	Diabetic maculopathy	rs1933801	6	105365725	HACE1;LIN28B-AS1	T	C	0.01835	0.002707	1.23027e-11	45.9511
	IGF-1	Diabetic maculopathy	rs2153960	6	108988184	FOXO3	A	G	0.05908	0.002789	1.41254e-99	448.729
	IGF-1	Diabetic maculopathy	rs6919397	6	126659043	NONE;CENPW	G	T	0.08152	0.002547	1e-200	1024.4
	IGF-1	Diabetic maculopathy	rs13216847	6	128825943	PTPRK	C	A	0.0531	0.007937	2.23872e-11	44.7586
	IGF-1	Diabetic maculopathy	rs1112847	6	130335109	TMEM244;L3MBTL3	T	C	-0.01958	0.002539	1.25893e-14	59.4703
	IGF-1	Diabetic maculopathy	rs4445072	6	138914474	NHSL1;FLJ46906	A	G	-0.01728	0.00288	1.94984e-09	36
	IGF-1	Diabetic maculopathy	rs851973	6	151975473	CCDC170;ESR1	A	C	-0.01547	0.002773	2.42661e-08	31.123
	IGF-1	Diabetic maculopathy	rs11758197	6	152178287	ESR1	T	C	0.03529	0.006276	1.88365e-08	31.6182
	IGF-1	Diabetic maculopathy	rs790513	6	154420368	OPRM1	C	A	0.03204	0.002904	2.63027e-28	121.728
	IGF-1	Diabetic maculopathy	rs1130861	6	160511354	IGF2R	A	G	-0.03599	0.003747	7.76247e-22	92.2564
	IGF-1	Diabetic maculopathy	rs520829	6	160767905	SLC22A2;SLC22A3	G	T	-0.0378	0.002538	3.38844e-50	221.82
	IGF-1	Diabetic maculopathy	rs35533223	6	161508880	MAP3K4	C	A	-0.04617	0.006887	2.04174e-11	44.9427
	IGF-1	Diabetic maculopathy	rs4709989	6	166260182	PDE10A;LINC00473	A	G	-0.02363	0.002956	1.34896e-15	63.9026
	IGF-1	Diabetic maculopathy	rs4709995	6	166313447	PDE10A;LINC00473	T	C	0.04879	0.002608	4.36516e-78	349.983
	IGF-1	Diabetic maculopathy	rs2296198	6	18399750	RNF144B	C	T	0.01723	0.00293	4.12098e-09	34.5808
	IGF-1	Diabetic maculopathy	rs79168752	6	20396149	MBOAT1;E2F3	T	G	-0.02674	0.004159	1.27644e-10	41.3376
	IGF-1	Diabetic maculopathy	rs3752416	6	26045929	HIST1H3C	C	T	-0.04394	0.002746	1.31826e-57	256.047
	IGF-1	Diabetic maculopathy	rs11753401	6	31000388	MUC22	A	G	0.02454	0.00401	9.44061e-10	37.4507	excluded
	IGF-1	Diabetic maculopathy	rs2524099	6	31236051	HLA-C	A	G	0.02865	0.002588	1.69824e-28	122.552
	IGF-1	Diabetic maculopathy	rs9272351	6	32604423	HLA-DQA1	A	G	-0.04059	0.002991	5.88844e-42	184.164	excluded
	IGF-1	Diabetic maculopathy	rs928976	6	33049211	HLA-DPB1	T	C	0.01969	0.002726	5.01187e-13	52.1723	excluded
	IGF-1	Diabetic maculopathy	rs1592269	6	34183057	GRM4;HMGA1	A	G	0.0388	0.005789	2.04174e-11	44.9217
	IGF-1	Diabetic maculopathy	rs9296402	6	42875650	C6orf226;PTCRA	A	G	-0.01557	0.002765	1.79061e-08	31.7093
	IGF-1	Diabetic maculopathy	rs998584	6	43757896	VEGFA;LINC02537	A	C	0.0227	0.002538	3.71535e-19	79.996
	IGF-1	Diabetic maculopathy	rs6924225	6	45584732	RUNX2;CLIC5	A	G	-0.02247	0.003431	5.7544e-11	42.8909
	IGF-1	Diabetic maculopathy	rs6921636	6	46080356	CLIC5	A	G	0.01483	0.002575	8.41395e-09	33.1687
	IGF-1	Diabetic maculopathy	rs730551	6	6971753	LY86;RREB1	T	C	-0.02275	0.002544	3.89045e-19	79.9703
	IGF-1	Diabetic maculopathy	rs12213882	6	7138218	RREB1	T	C	-0.04243	0.005497	1.1749e-14	59.5792
	IGF-1	Diabetic maculopathy	rs2321961	6	79848856	PHIP;HMGN3	T	C	0.01543	0.002548	1.39316e-09	36.6719
	IGF-1	Diabetic maculopathy	rs3734187	6	87969737	ZNF292	T	C	-0.03046	0.00253	2.23872e-33	144.95
	IGF-1	Diabetic maculopathy	rs4839837	6	96908706	FUT9;UFL1	A	G	-0.02004	0.003211	4.31519e-10	38.9507
	IGF-1	Diabetic maculopathy	rs148529196	7	100818718	NAT16	A	C	0.04346	0.007742	1.99067e-08	31.5118
	IGF-1	Diabetic maculopathy	rs12535428	7	113858363	NONE;NONE	T	C	0.02103	0.002748	1.94984e-14	58.5659
	IGF-1	Diabetic maculopathy	rs4730682	7	115104563	LINC01392;SNORA25B	C	T	0.02243	0.002542	1.09648e-18	77.8588
	IGF-1	Diabetic maculopathy	rs157934	7	130585492	LINC-PINT	C	T	0.06861	0.002748	1.25893e-137	623.364
	IGF-1	Diabetic maculopathy	rs7457999	7	133748235	EXOC4	C	T	0.01651	0.002961	2.46037e-08	31.0898
	IGF-1	Diabetic maculopathy	rs273960	7	137597005	CREB3L2	C	T	-0.02804	0.002609	5.88844e-27	115.507
	IGF-1	Diabetic maculopathy	rs6964697	7	138083040	MIR4468;TRIM24	G	A	-0.01512	0.002682	1.70608e-08	31.7824
	IGF-1	Diabetic maculopathy	rs2282868	7	14013604	ETV1	T	C	0.01629	0.00298	4.57088e-08	29.882
	IGF-1	Diabetic maculopathy	rs112293610	7	14226261	DGKB	C	A	-0.03169	0.002796	8.91251e-30	128.461
	IGF-1	Diabetic maculopathy	rs114949263	7	150498245	TMEM176B	C	T	-0.03496	0.004035	4.46684e-18	75.0682
	IGF-1	Diabetic maculopathy	rs10246481	7	156184748	LOC389602;LOC285889	G	A	0.01494	0.002607	9.95405e-09	32.8412
	IGF-1	Diabetic maculopathy	rs78609178	7	156791768	NOM1;MNX1	C	A	-0.04443	0.00767	6.88652e-09	33.5554
	IGF-1	Diabetic maculopathy	rs4461805	7	1591894	TMEM184A	G	A	-0.01421	0.00259	4.06443e-08	30.1015
	IGF-1	Diabetic maculopathy	rs34976285	7	1968226	MAD1L1	T	C	-0.02262	0.002625	6.76083e-18	74.2552
	IGF-1	Diabetic maculopathy	rs6944747	7	24027712	STK31;NPY	T	C	0.01862	0.002679	3.71535e-12	48.3074
	IGF-1	Diabetic maculopathy	rs4988501	7	31011485	GHRHR	G	A	-0.02859	0.002897	5.62341e-23	97.3938
	IGF-1	Diabetic maculopathy	rs62467399	7	32959097	RP9P	G	A	0.0328	0.005637	5.92925e-09	33.8572
	IGF-1	Diabetic maculopathy	rs4720478	7	44784259	OGDH;ZMIZ2	C	A	0.01959	0.002562	2.0893e-14	58.467
	IGF-1	Diabetic maculopathy	rs6969255	7	46009139	IGFBP3;LOC730338	A	G	-0.02605	0.002579	5.37032e-24	102.026
	IGF-1	Diabetic maculopathy	rs35336348	7	46558672	IGFBP3;LOC730338	C	T	0.06013	0.004284	9.54993e-45	197.008
	IGF-1	Diabetic maculopathy	rs856540	7	46708387	IGFBP3;LOC730338	G	A	0.1397	0.002624	1e-200	2834.43
	IGF-1	Diabetic maculopathy	rs6976390	7	46843589	LOC730338;TNS3	A	G	0.01624	0.002749	3.45939e-09	34.8998
	IGF-1	Diabetic maculopathy	rs11982736	7	55855180	FKBP9P1;SEPTIN14	A	G	-0.02515	0.003515	8.31764e-13	51.1947
	IGF-1	Diabetic maculopathy	rs34495733	7	6763641	ZNF12;PMS2CL	A	G	-0.05848	0.003653	1.14815e-57	256.28
	IGF-1	Diabetic maculopathy	rs17141168	7	69526127	AUTS2	G	A	-0.03018	0.005264	9.7949e-09	32.8705
	IGF-1	Diabetic maculopathy	rs17145750	7	73026378	MLXIPL	T	C	0.04206	0.003437	1.94984e-34	149.754
	IGF-1	Diabetic maculopathy	rs4719730	7	929123	GET4	T	C	0.03146	0.003347	5.49541e-21	88.3499
	IGF-1	Diabetic maculopathy	rs411717	7	94033031	COL1A2	C	T	-0.01699	0.002559	3.16228e-11	44.0805
	IGF-1	Diabetic maculopathy	rs34670419	7	99130834	ZKSCAN5	T	G	0.04286	0.0065	4.2658e-11	43.4788
	IGF-1	Diabetic maculopathy	rs1786346	8	101674742	SNX31;PABPC1	A	G	-0.02495	0.003536	1.69824e-12	49.7871
	IGF-1	Diabetic maculopathy	rs73536579	8	10567467	C8orf74;SOX7	G	T	-0.04189	0.004827	3.98107e-18	75.3123
	IGF-1	Diabetic maculopathy	rs80130141	8	10691600	PINX1	T	G	-0.02496	0.003799	5.01187e-11	43.1669
	IGF-1	Diabetic maculopathy	rs60862542	8	109275071	EIF3E;EMC2	A	G	-0.0217	0.003074	1.69824e-12	49.8324
	IGF-1	Diabetic maculopathy	rs2737205	8	116610180	TRPS1	C	T	-0.03175	0.00256	2.51189e-35	153.818
	IGF-1	Diabetic maculopathy	rs7830500	8	134609127	ST3GAL1;LOC105375773	A	C	0.03418	0.003174	4.7863e-27	115.966
	IGF-1	Diabetic maculopathy	rs6998237	8	135584019	ZFAT	T	G	0.016	0.002537	2.82488e-10	39.774
	IGF-1	Diabetic maculopathy	rs11136337	8	145007989	PLEC	G	A	0.0217	0.002587	4.7863e-17	70.3601
	IGF-1	Diabetic maculopathy	rs1495741	8	18272881	NAT2;PSD3	A	G	-0.03347	0.003048	4.7863e-28	120.582
	IGF-1	Diabetic maculopathy	rs3758087	8	23714609	STC1;ADAM28	C	T	0.01713	0.002686	1.78649e-10	40.6727
	IGF-1	Diabetic maculopathy	rs75772194	8	36846435	KCNU1;MIR1268A	G	A	0.0193	0.00341	1.51356e-08	32.0336
	IGF-1	Diabetic maculopathy	rs78357199	8	53138151	ST18	T	C	0.04136	0.006352	7.4131e-11	42.3975
	IGF-1	Diabetic maculopathy	rs9694411	8	57037157	MOS;PLAG1	C	A	-0.01681	0.002963	1.39959e-08	32.1864
	IGF-1	Diabetic maculopathy	rs9297994	8	59392324	UBXN2B;CYP7A1	A	G	-0.02789	0.002681	2.39883e-25	108.219
	IGF-1	Diabetic maculopathy	rs7017464	8	59746240	TOX	C	A	-0.01515	0.002664	1.28529e-08	32.3413
	IGF-1	Diabetic maculopathy	rs1431015	8	77131580	HNF4G;LINC01111	C	T	0.02242	0.002587	4.46684e-18	75.1066
	IGF-1	Diabetic maculopathy	rs9918736	8	77682553	ZFHX4	C	A	-0.02252	0.003551	2.29087e-10	40.2194
	IGF-1	Diabetic maculopathy	rs56225501	8	78143003	PEX2;LOC102724874	A	G	0.01436	0.002573	2.38232e-08	31.1479
	IGF-1	Diabetic maculopathy	rs1051920	8	81438420	ZBTB10	T	C	-0.02465	0.003012	2.75423e-16	66.9767
	IGF-1	Diabetic maculopathy	rs112882730	8	8607703	CLDN23;MFHAS1	A	G	-0.06119	0.0104	3.95367e-09	34.6174
	IGF-1	Diabetic maculopathy	rs78509281	9	109566543	LINC01505;ZNF462	T	C	0.05168	0.005843	9.12011e-19	78.23
	IGF-1	Diabetic maculopathy	rs28361098	9	111776195	CTNNAL1	T	C	0.04566	0.008056	1.44877e-08	32.1242
	IGF-1	Diabetic maculopathy	rs17220352	9	119248059	ASTN2	G	A	0.02199	0.002948	8.91251e-14	55.6411
	IGF-1	Diabetic maculopathy	rs13301073	9	128284378	MAPKAP1	A	G	-0.02784	0.002624	2.69153e-26	112.567
	IGF-1	Diabetic maculopathy	rs576123	9	136144308	ABO	C	T	0.01736	0.002727	1.95434e-10	40.5256
	IGF-1	Diabetic maculopathy	rs62586773	9	140206472	EXD3	A	G	0.01503	0.002667	1.7338e-08	31.7594
	IGF-1	Diabetic maculopathy	rs10811183	9	19436055	ACER2	A	G	0.024	0.003524	1e-11	46.3821
	IGF-1	Diabetic maculopathy	rs6475612	9	22152580	CDKN2B-AS1;DMRTA1	A	G	-0.02323	0.002617	7.07946e-19	78.7936
	IGF-1	Diabetic maculopathy	rs7042579	9	34069487	UBAP2;DCAF12	C	A	0.01787	0.002775	1.19674e-10	41.469
	IGF-1	Diabetic maculopathy	rs456179	9	4851966	RCL1	T	C	0.06011	0.003906	1.99526e-53	236.826
	IGF-1	Diabetic maculopathy	rs6476924	9	4903289	RCL1;JAK2	T	G	-0.0259	0.004258	1.18577e-09	36.9988
	IGF-1	Diabetic maculopathy	rs113657238	9	5180065	INSL6	C	T	0.03383	0.004083	1.14815e-16	68.6507
	IGF-1	Diabetic maculopathy	rs10815461	9	6654203	GLDC;KDM4C	C	T	-0.01428	0.002534	1.74985e-08	31.7573
	IGF-1	Diabetic maculopathy	rs10869022	9	74057313	TRPM3	C	T	0.0242	0.003188	3.16228e-14	57.6228
	IGF-1	Diabetic maculopathy	rs893150	9	86718822	LOC101927575;SLC28A3	G	A	-0.01934	0.002594	8.91251e-14	55.587
	IGF-1	Diabetic maculopathy	rs12344679	9	92245439	GADD45G;UNQ6494	A	G	-0.01547	0.002597	2.55859e-09	35.4843
	IGF-1	Diabetic maculopathy	rs10992863	9	96445803	PHF2;MIR4291	A	G	0.03057	0.002837	4.57088e-27	116.111
	IGF-1	Diabetic maculopathy	rs77269651	9	97773682	AOPEP	A	C	-0.04393	0.004866	1.7378e-19	81.5039
